# Supplementary material for: Androgen receptor signalling confers clonogenic and migratory advantages in urothelial cell carcinoma of the bladder
Source: Mol Oncol. 2021 May 22;15(7):1882–900. doi: 10.1002/1878-0261.12957 (PMC8253097; doi:10.1002/1878-0261.12957)
Supplement: Supplementary file 6 — Table S1. Clinical information of bladder urothelial cell carcinoma patients from the Nijmegen cohort used in microarray analysis. Table S2. Clinical information from bladder urothelial cell carcinoma patients used in RT‐qPCR analysis. Table S3. Primer sequences for real‐time semi‐quantitative (RT)‐qPCR analysis. Table S4. Primer sequences for glycine repeat and gene copy number analysis. Table S5. siRNA sequences. Table S6. Transcript expression data from muscle‐invasive bladder cancer cases from the TCGA database. Table S7. Clinical information of muscle invasive bladder cancer patients, from publically available TCGA used for in silico analysis. Table S8. RT‐qPCR Cp values from bladder urothelial cell carcinoma and non‐malignant urothelium tissue samples. Table S9. Transcriptome profile after Enzalutamide treatment or siRNA‐mediated AR knockdown of androgen‐treated UM‐UC‐3‐AR cells. Table S10. Microarray expression values of AR and 265 androgen‐AR responsive genes (identified in UM‐UC‐3‐AR) in 97 bladder urothelial cell carcinoma patients from the Nijmegen cohort. Table S11. Median expression (log2) of AR and 266 androgen‐responsive genes (identified in UM‐UC‐3‐AR) in 97 bladder urothelial cell carcinoma (UCC) patients from the Nijmegen cohort (microarray data set). Table S12. Spearman correlation coefficient from subset of androgen‐responsive genes correlating with AR in bladder urothelial cell carcinoma patients from the Nijmegen cohort (microarray data set). Table S13. Median expression (log2) of AR and 254 androgen‐responsive genes (identified in UM‐UC‐3‐AR) in 408 muscle invasive bladder cancer patients, from the TCGA cohort. Table S14. Spearman correlation coefficient from subset of androgen‐responsive genes correlating with AR in MIBC patients from TCGA. [file MOL2-15-1882-s005.xlsx]

## Sheet: Suppl_1
Sample	AR status *	Gender	Background	Pathological T stage	Grade	Subclass	Recurrence status	Progression status
M_UCC_1	High	Man	Unknown	Ta	Low grade	NMIBC	Unknown	Unknown
M_UCC_2	High	Woman	Unknown	Ta	Low grade	NMIBC	Unknown	Unknown
M_UCC_3	High	Woman	Unknown	Ta	Low grade	NMIBC	Unknown	Unknown
M_UCC_4	High	Man	NMIBC	Ta	Low grade	NMIBC	Recurrence	No progression
M_UCC_5	High	Man	Unknown	Ta	Low grade	NMIBC	Recurrence	No progression
M_UCC_6	High	Man	NMIBC	Ta	Low grade	NMIBC	Recurrence	No progression
M_UCC_7	High	Woman	NMIBC	Ta	Low grade	NMIBC	Recurrence	No progression
M_UCC_8	High	Man	Unknown	Ta	Low grade	NMIBC	Unknown	Unknown
M_UCC_9	High	Man	Unknown	Ta	Low grade	NMIBC	Unknown	Unknown
M_UCC_10	High	Man	NMIBC	Ta	Low grade	NMIBC	Unknown	Unknown
M_UCC_11	High	Man	NMIBC	Ta	Low grade	NMIBC	Recurrence	No progression
M_UCC_12	High	Man	Unknown	Ta	Low grade	NMIBC	Recurrence	No progression
M_UCC_13	High	Woman	Unknown	Ta	Low grade	NMIBC	Recurrence	NMIBC to NMIBC
M_UCC_14	High	Woman	NMIBC	Ta	Low grade	NMIBC	Recurrence	NMIBC to MIBC
M_UCC_15	High	Man	Unknown	Ta	High grade	NMIBC	Unknown	Unknown
M_UCC_16	High	Man	Unknown	Ta	High grade	NMIBC	Recurrence	NMIBC to Metastasis
M_UCC_17	High	Man	Unknown	Ta	High grade	NMIBC	Recurrence	No progression
M_UCC_18	High	Woman	NMIBC	Ta	High grade	NMIBC	Unknown	Unknown
M_UCC_19	High	Woman	NMIBC	Ta	High grade	NMIBC	Recurrence	No progression
M_UCC_20	High	Man	Unknown	Ta	High grade	NMIBC	Recurrence	No progression
M_UCC_21	High	Man	Unknown	Ta	High grade	NMIBC	Recurrence	No progression
M_UCC_22	High	Man	Unknown	Ta	High grade	NMIBC	Recurrence	No progression
M_UCC_23	High	Man	NMIBC	Ta	High grade	NMIBC	Unknown	Unknown
M_UCC_24	High	Man	NMIBC	T1	High grade	NMIBC	No recurrence	No progression
M_UCC_25	High	Man	Unknown	T1	High grade	NMIBC	Unknown	Unknown
M_UCC_26	High	Man	Unknown	T1	High grade	NMIBC	Unknown	Unknown
M_UCC_27	High	Man	Unknown	T1	High grade	NMIBC	Recurrence	No progression
M_UCC_28	High	Man	NMIBC	T1	High grade	NMIBC	Recurrence	No progression
M_UCC_29	High	Man	Unknown	T1	High grade	NMIBC	Recurrence	No progression
M_UCC_30	High	Woman	Unknown	T1	High grade	NMIBC	Recurrence	NMIBC to Metastasis
M_UCC_31	High	Man	NMIBC	T2	High grade	MIBC	No recurrence	No progression
M_UCC_32	High	Man	Unknown	T2	High grade	MIBC	No recurrence	No progression
M_UCC_33	High	Woman	Unknown	T2	High grade	MIBC	NA	NA
M_UCC_34	High	Man	Unknown	T2	High grade	MIBC	Recurrence	No progression
M_UCC_35	High	Woman	Unknown	T2	High grade	MIBC	Recurrence	No progression
M_UCC_36	High	Man	Unknown	T2	High grade	MIBC	Recurrence	No progression
M_UCC_37	High	Woman	Unknown	T2	High grade	MIBC	Recurrence	MIBC to Metastasis
M_UCC_38	High	Man	NMIBC	T2	High grade	MIBC	NA	NA
M_UCC_39	High	Man	NMIBC	T2	High grade	MIBC	Recurrence	MIBC to Metastasis
M_UCC_40	High	Man	NMIBC	T2	High grade	MIBC	Recurrence	MIBC to Metastasis
M_UCC_41	High	Man	NMIBC	T2	High grade	MIBC	Recurrence	MIBC to Metastasis
M_UCC_42	High	Woman	NMIBC	T2	High grade	MIBC	Recurrence	MIBC to Metastasis
M_UCC_43	High	Man	NMIBC	T3	High grade	MIBC	Recurrence	Unknown
M_UCC_44	High	Man	MIBC	T3	High grade	MIBC	NA	NA
M_UCC_45	High	Man	MIBC	T3	High grade	MIBC	Recurrence	MIBC to Metastasis
M_UCC_46	High	Woman	MIBC	T4	High grade	MIBC	NA	NA
M_UCC_47	High	Woman	MIBC	T4	High grade	MIBC	NA	NA
M_UCC_48	High	Man	MIBC	T4	High grade	MIBC	Recurrence	MIBC to Metastasis
M_UCC_49	Low	Man	Unknown	Ta	Low grade	NMIBC	Unknown	Unknown
M_UCC_50	Low	Woman	Unknown	Ta	Low grade	NMIBC	Unknown	Unknown
M_UCC_51	Low	Woman	Unknown	Ta	Low grade	NMIBC	Unknown	Unknown
M_UCC_52	Low	Man	Unknown	Ta	Low grade	NMIBC	Unknown	Unknown
M_UCC_53	Low	Man	Unknown	Ta	Low grade	NMIBC	Unknown	Unknown
M_UCC_54	Low	Man	Unknown	Ta	Low grade	NMIBC	Recurrence	NMIBC to NMIBC
M_UCC_55	Low	Man	NMIBC	Ta	Low grade	NMIBC	Recurrence	Unknown
M_UCC_56	Low	Woman	NMIBC	Ta	Low grade	NMIBC	Recurrence	NMIBC to NMIBC
M_UCC_57	Low	Man	NMIBC	Ta	High grade	NMIBC	Unknown	Unknown
M_UCC_58	Low	Man	Unknown	Ta	High grade	NMIBC	Unknown	Unknown
M_UCC_59	Low	Woman	Unknown	Ta	High grade	NMIBC	Recurrence	No progression
M_UCC_60	Low	Man	Unknown	Ta	High grade	NMIBC	Recurrence	NMIBC to MIBC
M_UCC_61	Low	Man	NMIBC	Ta	High grade	NMIBC	Unknown	Unknown
M_UCC_62	Low	Man	Unknown	Ta	High grade	NMIBC	Recurrence	No progression
M_UCC_63	Low	Man	Unknown	T1	High grade	NMIBC	Recurrence	No progression
M_UCC_64	Low	Man	Unknown	T1	High grade	NMIBC	Recurrence	No progression
M_UCC_65	Low	Woman	MIBC	T1	High grade	NMIBC	Unknown	Unknown
M_UCC_66	Low	Man	Unknown	T1	High grade	NMIBC	No recurrence	No progression
M_UCC_67	Low	Woman	NMIBC	T2	High grade	MIBC	Unknown	Unknown
M_UCC_68	Low	Man	NMIBC	T2	High grade	MIBC	Recurrence	MIBC to Metastasis
M_UCC_69	Low	Man	MIBC	T2	High grade	MIBC	Unknown	Unknown
M_UCC_70	Low	Man	Unknown	T2	High grade	MIBC	Recurrence	MIBC to MIBC
M_UCC_71	Low	Man	MIBC	T2	High grade	MIBC	Unknown	Unknown
M_UCC_72	Low	Man	MIBC	T2	High grade	MIBC	Unknown	Unknown
M_UCC_73	Low	Man	Unknown	T2	High grade	MIBC	Recurrence	MIBC to MIBC
M_UCC_74	Low	Woman	Unknown	T2	High grade	MIBC	Recurrence	No progression
M_UCC_75	Low	Man	Unknown	T2	High grade	MIBC	Recurrence	MIBC to Metastasis
M_UCC_76	Low	Woman	Unknown	T2	High grade	MIBC	Recurrence	MIBC to Metastasis
M_UCC_77	Low	Man	Unknown	T2	High grade	MIBC	Recurrence	MIBC to Metastasis
M_UCC_78	Low	Woman	NMIBC	T2	High grade	MIBC	Recurrence	MIBC to Metastasis
M_UCC_79	Low	Man	NMIBC	T2	High grade	MIBC	Recurrence	MIBC to Metastasis
M_UCC_80	Low	Woman	Unknown	T2	High grade	MIBC	Recurrence	MIBC to Metastasis
M_UCC_81	Low	Woman	NMIBC	T2	High grade	MIBC	Recurrence	MIBC to Metastasis
M_UCC_82	Low	Man	NMIBC	T3	High grade	MIBC	Unknown	Unknown
M_UCC_83	Low	Man	NMIBC	T3	High grade	MIBC	Unknown	Unknown
M_UCC_84	Low	Woman	MIBC	T3	High grade	MIBC	Recurrence	MIBC to Metastasis
M_UCC_85	Low	Man	NMIBC	T3	High grade	MIBC	Unknown	Unknown
M_UCC_86	Low	Man	MIBC	T3	High grade	MIBC	Unknown	Unknown
M_UCC_87	Low	Man	MIBC	T3	High grade	MIBC	Recurrence	MIBC to Metastasis
M_UCC_88	Low	Man	NMIBC	T3	High grade	MIBC	Recurrence	MIBC to Metastasis
M_UCC_89	Low	Man	NMIBC	T3	High grade	MIBC	Recurrence	MIBC to Metastasis
M_UCC_90	Low	Man	NMIBC	T3	High grade	MIBC	Recurrence	MIBC to Metastasis
M_UCC_91	Low	Man	NMIBC	T3	High grade	MIBC	Recurrence	MIBC to Metastasis
M_UCC_92	Low	Woman	NMIBC	T3	High grade	MIBC	Recurrence	MIBC to Metastasis
M_UCC_93	Low	Man	MIBC	T4	High grade	MIBC	Recurrence	Unknown
M_UCC_94	Low	Man	MIBC	T4	High grade	MIBC	NA	NA
M_UCC_95	Low	Woman	MIBC	T4	High grade	MIBC	Recurrence	MIBC to Metastasis
M_UCC_96	Low	Man	MIBC	T4	High grade	MIBC	Recurrence	MIBC to Metastasis
M_UCC_97	Low	Man	NMIBC	T4	High grade	MIBC	Recurrence	MIBC to Metastasis
Supplementary Table 1. Clinical information of bladder urothelial cell carcinoma patients from the Nijmegen cohort used in microarray analysis. *, AR status category (high / low) assignment based on median log2-transformed AR expression levels (5.00). NMIBC, non-muscle invasive bladder cancer; MIBC, muscle-invasive bladder cancer; NA, Non-applicable status of recurrence and progression was assign…

## Sheet: Suppl_2
Sample	Pathological T stage	Gender
CIS_1	CIS	Man
UCC_1	T4	Man
UCC_2	T4	Man
UCC_3	T4	Woman
UCC_4	T2	Man
UCC_5	T3	Woman
UCC_6	T2	Man
UCC_7	T3	Woman
UCC_8	T3	Man
UCC_9	T3	Man
UCC_10	T3	Man
UCC_11	T1	Man
UCC_12	Ta	Man
UCC_13	Ta	Woman
UCC_14	Ta	Woman
UCC_15	Ta	Woman
UCC_16	Ta	Woman
UCC_17	T2	Woman
UCC_18	T2	Woman
UCC_19	T4	Woman
UCC_20	Ta	Man
UCC_21	Ta	Man
UCC_22	Ta	Man
UCC_23	Ta	Man
UCC_24	Ta	Man
UCC_25	Ta	Man
UCC_26	Ta	Man
UCC_27	Ta	Man
UCC_28	Ta	Man
UCC_29	T1	Man
UCC_30	T1	Man
UCC_31	T1	Man
UCC_32	T2	Man
UCC_33	T2	Man
UCC_34	T2	Man
UCC_35	T3	Man
Supplementary Table 2. Clinical information from bladder urothelial cell carcinoma patients used in RTqPCR analysis.

## Sheet: Suppl_3
RT-qPCR	Forward (5’ à 3’)	Reverse (5’ à 3’)
AR	AAGGAACTCGATCGTATCATTGC	TTGGGCACTTGCACAGAGAT
HP1BP3	TGGAATATGCAATCTTGTCTGC	GAACCCTTTCCCAGAGATCTG
HPRT1	CTCAACTTTAACTGGAAAGAATGTC	TCCTTTTCACCAGCAAGCT
Supplementary Table 3. Primer sequences for real-time semi-quantitative (RT)-qPCR analysis. Primer sequences for (real-time) PCR analysis performed after RNA isolation and random-primed reverse transcriptase reaction using diverse urothelial bladder specimens and prostate and urothelial bladder cancer-derived cell lines.

## Sheet: Suppl_4
Glycine repeat	Forward (5’ à 3’)	Reverse (5’ à 3’)
AR (GGC repeat)	TCGCATCAAGCTGGAGAA	CCGGAGTAGCTATCCATCCA
Gene copy number	Forward (5’ à 3’)	Reverse (5’ à 3’)
AR	CGACCAGATGGCTGTCATTC	CTGGAGTTGACATTGGTGAAGG
SPIN4	TTCGAGCGTTTCTGCCAAAA	TGCGATCTCAAAGACCTGGT
PCA3	GCTTCTCGGCACTTGCTATT	TGGTTGTATGTGGGTTGGC
GAPDH	CCCACACACATGCACTTACC	TTGCCTGTCCTTCCTAGCTC
Supplementary Table 4. Primer sequences for glycine repeat and gene copy number analysis. Primer sequences for PCR of AR, SPIN4, PCA3 and GAPDH genomic sequences in UM-UC-3 and UM-UC-3-AR.

## Sheet: Suppl_5
RT-PCR	Forward (5’ à 3’)	Product	Supplier
siAR	UCAAGGAACUCGAUCGUAUUU	Silencer Select (custom)	Ambion
siControl	Silencer Negative Control No.1	AM4611	Ambion
Supplementary Table 5. siRNA sequences. Sequences for the Silencer Select small interfering RNAs (siRNAs) directed against the AR and a negative control siRNA.

## Sheet: Suppl_6
Gene_name	TCGA-2F-A9KO	TCGA-2F-A9KR	TCGA-4Z-AA7M	TCGA-4Z-AA7N	TCGA-4Z-AA7O	TCGA-4Z-AA7R	TCGA-4Z-AA7S	TCGA-4Z-AA7Y	TCGA-4Z-AA87	TCGA-4Z-AA89	TCGA-BL-A13I	TCGA-BL-A13J	TCGA-BL-A5ZZ	TCGA-BT-A0S7	TCGA-BT-A0YX	TCGA-BT-A20J	TCGA-BT-A20P	TCGA-BT-A20Q	TCGA-BT-A20R	TCGA-BT-A20T	TCGA-BT-A20U	TCGA-BT-A20W	TCGA-BT-A2LB	TCGA-BT-A42C	TCGA-C4-A0F6	TCGA-C4-A0F7	TCGA-CF-A1HR	TCGA-CF-A27C	TCGA-CF-A3MH	TCGA-CF-A47W	TCGA-CF-A47X	TCGA-CF-A47Y	TCGA-CF-A5U8	TCGA-CF-A9FL	TCGA-CF-A9FM	TCGA-CU-A0YO	TCGA-CU-A3QU	TCGA-CU-A5W6	TCGA-CU-A72E	TCGA-DK-A1A3	TCGA-DK-A1A7	TCGA-DK-A1AA	TCGA-DK-A1AB	TCGA-DK-A1AC	TCGA-DK-A1AD	TCGA-DK-A1AE	TCGA-DK-A1AF	TCGA-DK-A1AG	TCGA-DK-A2HX
AR	8.35359	7.8505	6.2724	7.10748	6.37678	6.83794	3.26303	4.00899	4.90689	7.13443	4.52982	3.37851	5.08321	3.41954	6.03122	4.2854	4.18587	7.76354	5.82782	3.26303	7.59917	5.1375	3.03562	4.50462	7.13443	6.67807	5.27426	6.80864	3.85798	3.30743	7.3147	5.03122	4.78136	6.8125	6.7866	7.57365	8.51096	4.83794	5.96578	7.77083	3.87774	7.97728	8.41405	8.65785	8.26866	6.97039	5.88996	4.3147	4.05311
MRFAP1	11.9201	12.7913	11.9864	11.9858	12.2338	12.0807	12.6186	14.0722	13.2179	12.598	13.0547	11.9585	12.8912	13.0606	12.8908	12.2912	12.5666	12.6541	12.4987	13.3774	12.8131	12.0199	12.2315	11.96	12.9799	12.91	12.4518	12.4313	12.2247	12.6098	12.6116	11.9865	12.3736	13.1488	12.4085	12.2368	12.0806	12.993	12.7738	12.6517	12.3848	12.5375	12.665	12.7912	11.8216	12.9299	12.4682	12.1258	12.3218
RASSF2	9.15836	7.99435	7.14568	11.3902	6.94251	9.87851	8.66995	6.73471	10.4188	7.70183	10.2291	7.48462	9.74096	7.8936	7.824	10.6889	7.80607	9.15381	8.81922	8.2914	7.18587	10.2228	8.17193	8.63445	9.60233	7.61545	11.0013	6.49825	7.52042	6.97613	9.44398	5.72247	5.03562	7.21335	7.11582	9.11608	10.1933	8.80639	7.70598	9.11296	10.5623	6.62059	8.63336	8.47695	8.66391	6.56224	10.2259	6.7761	10.3981
SYBU	6.01569	5.26679	3.29278	6.50779	3.10434	3.08746	3.7761	4.51728	2.07039	5.0045	4.80219	2.07039	5.98413	4.89239	6.61324	6.43796	6.91409	2.48543	6.61471	2	3.71149	4.56682	4.09592	6.98413	3.64386	7.01123	5.54226	2.23266	7.18785	3.62059	7.09064	3.58496	1.67807	3.65535	3.41954	6.99209	7.79116	5.38888	3.88753	6.82273	5.70044	3.54844	6.37504	9.11114	3	8.18041	7.6907	4.20163	5.19377
ATP1A1	13.9121	14.0265	12.6482	13.0085	13.5168	12.8924	13.7195	14.3768	12.9322	13.3343	12.8475	12.9812	13.5942	12.9524	15.1235	13.5518	13.243	13.7652	13.8549	13.3891	14.2623	12.7627	13.5892	13.4991	13.8384	14.4352	13.0662	13.6157	13.9854	12.7732	13.2372	12.8589	13.089	13.2159	13.5432	13.2364	13.9479	12.9666	14.9928	13.5649	12.5249	14.0018	14.5007	12.5364	13.0871	13.7511	13.6665	13.2922	13.6478
SH3RF3	6.38198	6.13545	5.33271	8.02514	6.04002	7.78921	5.66676	4.6837	4.80219	2.37851	9.30629	6.69209	9.73725	6	5.34341	5.60881	6.32373	7.88081	7.24508	7.62278	6.66107	7.09592	7.55459	4.94486	6.25739	7.4733	6.94017	4.74416	4.8125	6.06609	5.71699	6.2211	5.38543	6.46597	5.71149	8.21237	4.49825	5.86295	7.04767	6.78136	6.77347	5.39917	8.94427	6.51885	6.08108	5.16591	8.56377	5.40259	8.49745
FOXL1	5.42962	5.99095	2.1375	6.95884	4.90207	4.35755	2.96347	9.83857	3	2.51096	10.921	8.19771	7.55382	2.60881	3.70044	3.45943	5.74685	2.90689	3.65535	7.15583	6.05745	7.18785	6.27798	3.01792	6.36457	4.84298	6.15381	3.39232	9.2937	4.848	4.3147	4.6893	4.03562	8.87529	4.44626	7.08002	2.51096	4.86295	5.97499	5.48543	7.01792	9.30925	7.01569	5.50779	2.67807	2.48543	7.68159	8.18438	3.73335
SRGN	10.802	8.65678	8.19229	12.3332	9.70027	8.04166	7.72724	7.18488	9.24603	7.9629	13.4109	9.55267	12.3067	10.0829	10.438	12.1392	7.47897	10.1491	11.3481	9.52435	10.0756	10.0543	10.7418	7.57061	8.59283	9.85596	9.20726	7.07682	6.71836	8.00843	7.38543	8.50224	8.61728	8.58496	8.57175	10.3352	7.69697	9.94559	9.22014	10.0217	9.73843	8.41278	9.85144	11.3382	10.2535	12.0143	11.63	8.70425	10.099
APBB2	8.93605	9.29301	8.42249	9.3298	8.30332	9.46679	7.88325	8.78038	8.20604	8.17493	9.49685	8.83731	9.99605	8.93693	8.67349	8.58946	8.43796	9.77446	10.225	9.04221	9.13289	8.76852	8.70701	8.45574	9.37678	8.17891	8.47857	8.8157	9.09487	7.39146	9.33069	7.77215	8.26256	9.19623	8.13545	8.72554	8.51728	7.9571	9.2031	9.54863	8.77413	8.89026	10.2175	8.67419	8.57932	8.93281	10.1728	8.59991	9.96145
FKBP5	10.6045	10.7498	8.77281	10.2337	9.08746	8.80058	6.81506	7.77742	8.43838	7.88081	11.2713	9.55804	10.6693	9.85144	9.36588	11.1878	8.79246	9.1467	10.2853	8.23888	10.4515	8.17792	10.8721	7.26491	7.92303	9.30195	8.42291	5.45286	8.3156	6.40769	8.108	8.88142	7.59544	8.10329	6.69349	9.3226	10.7717	7.59842	11.1134	9.43525	8.95913	6.75355	11.3974	9.09935	8.40684	11.3087	10.8802	7.64746	10.2421
UNC5B	9.79442	9.40024	8.53916	10.9349	10.9598	9.46414	9.99563	11.1793	7.44377	11.2636	10.4683	9.01625	11.9987	8.24127	11.4222	8.79993	9.81266	10.192	9.67578	10.2445	11.317	10.7112	9.51057	8.93575	9.23074	8.95128	11.4044	9.95652	10.5066	9.70632	10.8704	12.0519	11.1649	9.50561	10.2051	10.7548	8.13083	9.07387	9.88096	8.74349	9.58252	10.5748	10.8034	9.30012	8.23074	10.0406	10.3822	9.98171	10.5066
PHKA1	9.25101	9.22376	9.08481	7.3733	7.63517	7.79766	9.44398	8.40557	3.56071	8.03067	7.72247	8.88692	8.12257	7.37678	7.93015	8.92837	8.09908	8.3443	8.44128	8.6575	8.40173	7.17493	7.58421	8.57554	9.32823	8.55727	7.96	7.48543	8.41743	7.20555	8.20701	8.39789	7.84486	8.10643	8.51254	7.99209	9.28286	8.72451	7.49506	8.59656	7.82146	8.36807	9.08268	5.41616	9.06043	8.43838	7.99548	8.11166	8.45697
SEMA3F	11.6998	12.7537	12.4998	11.3776	12.2266	11.4931	12.9162	13.3059	11.3761	13.4079	9.82161	11.6242	11.0554	11.7375	12.0749	8.6279	14.3607	13.0751	9.67895	11.9941	12.4192	11.9218	10.937	12.1694	12.7341	11.3169	13.1361	12.6024	12.9199	12.9502	11.5434	12.8603	12.2195	12.7995	12.8305	11.3064	10.6817	12.6859	12.248	10.0658	12.7978	12.8516	11.9012	9.84518	13.5324	11.4854	10.8966	12.6002	10.3545
PADI3	9.59134	12.0988	11.0816	11.5575	3.21723	7.04111	13.4145	14.777	3.75489	13.4898	5.83289	10.8574	10.6419	5.03562	9.65249	6.50779	12.2837	11.8706	5.98413	12.7229	11.7445	12.51	12.2558	13.5735	8.77347	5.6865	13.157	13.9425	13.4938	13.1125	11.6309	9.98627	12.1156	5.04876	13.3867	12.8616	2.3505	12.6943	13.3287	14.2909	13.1446	13.4051	10.7967	1.96347	6.66676	9.28633	11.4075	13.8189	2.32193
TIPARP	11.0242	9.35689	8.70044	10.7659	9.25857	8.1982	9.26538	10.7513	8.97011	9.39511	8.09751	9.47594	10.5558	10.7938	11.1126	9.80671	8.78921	8.80832	9.38995	8.60807	10.822	9.65499	9.59656	11.2342	8.71665	11.3846	9.07708	10.1277	10.0933	8.40982	9.84925	9.01039	9.58289	8.77545	10.1902	11.0389	9.67313	8.6664	8.40045	10.038	9.82353	11.047	10.1211	9.61673	9.00197	10.5116	10.5377	8.69662	9.04303
WDR47	8.34341	9.25974	8.48744	8.48663	7.8586	8.34385	9.51333	9.3921	7.27705	7.90509	8.05637	8.95099	8.90388	8.31922	8.55842	8.43796	8.0634	9.50144	8.69035	8.16038	9.12799	8.35491	8.40472	8.926	8.20408	8.1236	8.43254	8.55995	8.12102	6.97154	8.42836	6.8125	7.67596	8.29646	8.3015	8.05961	8.29462	8.34829	8.51175	7.84674	8.44004	8.9935	8.85891	8.57289	8.65964	8.71768	8.5588	7.74416	8.25692
IL1R1	9.74735	8.21772	9.42836	11.5221	9.00955	8.6664	9.64692	9.25456	10.315	8.37025	9.85674	11.2566	11.5175	9.63063	9.62297	9.78986	8.75989	11.3122	12.1911	10.5835	10.093	10.9222	10.7919	10.4849	11.2388	10.4063	11.7783	8.3966	9.18735	7.57061	10.5476	8.47695	9.42983	10.9371	9.33829	11.0028	11.411	11.1261	10.6432	13.6906	10.8492	9.76421	11.6553	10.4096	11.499	8.03122	12.4136	9.06878	11.8482
FADS1	10.2804	6.99095	9.59619	8.50104	6.98185	10.9293	9.52415	13.3034	10.6284	7.926	11.2147	10.6819	10.5862	9.11322	9.65338	10.1608	10.2217	9.81346	10.5472	8.78888	11.5831	9.78627	9.61526	10.8102	10.4836	9.78921	8.90719	6	8.6756	6.27426	5.73606	6.94017	5.75221	8.78856	7.11582	8.87467	10.208	10.6137	8.90959	11.6279	9.30857	9.13776	9.26585	10.8314	6.12309	11.6372	9.16491	9.33024	9.72349
SPAG4	9.2427	6.59096	8.52199	6.40429	8.59395	8.54805	8.84518	9.13366	8.93811	9.19205	4.52982	8.38327	6.27612	5.36457	3.51096	7.44791	10.9758	8.64494	8.23888	7.83542	5.05745	7.01346	8.02735	8.17742	6.84172	2.90689	8.88173	8.66285	9.9507	9.13263	7.04767	10.2965	9.12179	9.19328	8.10905	7.42122	8.49466	10.6318	6.88264	6.86419	7.37764	7.80155	5.80735	7.62498	7.51491	3.71149	7.03012	8.54419	6.18587
PACSIN2	9.54824	9.93679	8.65678	10.1366	9.20433	9.4132	10.6916	10.3856	8.85518	9.40365	10.065	8.42164	9.85034	9.96362	9.824	9.53489	7.83226	10.3079	9.45574	8.59917	9.9884	9.22352	9.71029	9.20384	8.93605	9.34207	9.53314	8.89209	8.98698	7.92184	8.62242	8.35579	8.81154	8.45039	9.56548	9.71476	9.10696	8.9952	9.74382	10.3537	8.1819	10.0069	9.73318	8.60066	9.54651	9.84549	10.0352	8.86759	10.0641
CD82	9.96333	9.83542	10.3523	10.8374	9.18463	8.0634	8.6987	10.3762	7.71973	9.83178	8.97842	10.8542	11.5105	9.31039	12.5787	10.2121	7.90388	11.498	10.3327	10.7464	11.178	8.66995	11.252	9.00366	8.2465	9.88905	11.9635	9.20335	10.0991	8.80316	8.88966	7.66605	7.90026	8.67842	11.102	12.7751	7.68159	10.3034	12.3258	10.2509	8.59842	10.7045	11.8925	8.33584	9.74853	9.34983	11.5723	9.90026	10.9391
LDHA	13.1537	12.8901	13.0002	12.2912	12.3053	13.9693	13.7885	15.6583	12.4252	13.9957	13.7694	13.9461	14.3383	13.5703	14.2861	13.6913	14.3969	12.73	13.189	12.3254	14.1935	12.1775	13.6393	13.0281	12.6648	12.9727	11.535	12.6264	13.4525	13.0677	13.0263	13.4113	12.2327	13.6701	13.1282	12.2115	13.2083	13.024	14.2401	12.7561	11.8895	13.8424	14.3273	13.6335	11.7179	13.4068	13.494	14.0679	12.6451
HIVEP2	10.1136	8.93251	10.6396	10.6518	10.2663	9.08242	10.8473	10.7513	8.45574	10.6188	9.89087	10.7775	9.724	9.72979	10.0833	8.67807	9.90494	10.6231	10.3605	9.90554	10.5459	10.1508	9.17343	9.14568	9.50938	11.1481	9.63844	10.4058	9.71236	9.834	10.3645	10.5405	10.1495	10.1324	10.662	10.8424	8.77248	10.4999	10.133	9.55689	9.40408	10.8341	10.4595	9.68141	9.66729	9.40323	10.6079	10.0653	9.74719
PPP1R3C	7.79572	4.80735	9.66267	7.59842	10.6629	8.1472	12.1089	10.1508	11.9908	10.2319	4.01792	12.4393	6.34163	4.85798	3.43296	6.35403	10.4694	9.64241	7.46679	6.90929	4.87774	10.0474	7.98584	9.95841	7.10329	5.21723	8.81858	6.01792	8.20212	7.11582	9.27868	8.54264	10.5069	9.19057	10.0007	7.74349	10.9298	8.55919	5.926	9.37786	10.8696	8.96982	8.96232	6.74819	10.2902	4.26303	8.2937	9.05582	7.64962
SLPI	8.35094	11.299	4.93074	9.06205	11.2628	4.52982	6.80864	10.153	2.926	11.2371	2.1375	8.30925	6.95652	14.6279	12.9774	8.74953	9.14593	11.3772	10.4971	11.2392	12.851	5.26303	8.96434	9.94939	9.11894	8.41405	11.2351	11.6969	12.6932	8.47614	7.73606	8.2484	9.8392	7.12102	11.5177	11.6946	8.296	9.75789	12.8833	9.69279	7.66959	11.5991	12.9963	8.22882	3.83794	9.92288	11.8267	11.9223	10.711
CUEDC1	7.94603	8.01848	9.69227	7.8157	6.64097	8.12205	7.71768	6.98527	8.15381	6.56377	8.83131	7.49025	8.40769	7.00899	8.90929	9.1444	7.53761	8.47046	8.83826	7.65177	8.64926	7.26772	8.87621	8.08268	8.59021	8.28123	9.80413	6.86171	7.89118	5.98185	7.40344	6.35755	7.20457	7.32012	7.60659	8.97269	6.83415	8.58534	8.90839	8.89664	6.64818	6.97384	8.41785	5.67525	8.42543	10.0823	8.09487	9.24793	9.50997
ANGPTL4	10.6548	9.65517	8.34518	9.29508	10.1419	10.8182	10.5047	13.4318	9.18016	11.202	9.85611	11.3311	11.6317	9.95143	8.91409	10.1829	4.93546	9.29025	12.3417	11.6508	6.38543	8.67207	9.578	9.82623	5.7866	7.82909	8.47411	7.81057	11.1183	6.94953	7.73606	9.22641	9.97111	9.27146	7.54689	9.01011	12.3894	11.5725	10.1854	5.70874	8.61213	9.84706	10.4592	12.7915	7.91528	4.89724	10.6177	10.3916	8.25692
GSR	9.70857	9.35491	8.85487	10.0814	10.1788	9.1982	10.9905	11.3601	10.1472	9.51865	11.588	9.00056	9.60418	9.16867	12.6668	9.26679	9.40323	11.3231	9.92452	9.13776	11.9551	9.20188	9.09196	10.4048	11.0017	10.0185	10.5967	10.3559	10.152	8.28864	9.84408	8.41996	9.22352	9.65517	10.1903	10.365	10.2711	9.66888	11.4049	10.5502	8.15735	10.4644	10.7354	8.81314	8.7492	12.9337	10.4661	9.33851	9.47127
FADS3	8.50024	6.49506	9.09645	8.7866	5.05745	8.38845	7.39146	8.01569	6.51254	6.05528	8.40854	7.92006	9.35931	6.65249	8.2427	9.75054	10.4491	8.60363	7.63952	7.37417	8.41827	8.79993	8.91618	8.87713	7.96174	6.80864	8.36763	7.56682	7.57592	9.33896	6.35579	8.04712	8.29692	6.46597	8.47897	7.66676	8.62571	8.70598	7.45204	6.88996	8.79019	8.11894	7.30378	7.55152	5.74953	5.63227	8.06985	9.0359	7.62059
PPP2CB	10.2655	10.6884	9.63427	10.8543	11.5002	9.0561	10.7007	10.7343	10.3851	9.99958	10.9435	9.86341	11.0949	10.8049	11.1675	10.195	10.0333	10.6006	10.6543	10.674	10.4755	9.95565	9.96174	10.2224	10.9745	10.8853	10.4482	10.2569	10.152	10.3391	10.5525	9.60678	10.0402	10.3415	10.3512	10.7423	10.441	10.7653	11.3485	9.93767	9.26186	10.8108	11.5229	9.50918	9.13981	11.22	10.6772	10.149	11.0618
KLHL4	3.03562	2.10434	-1	4.43296	1	0.847997	0.485427	0.847997	1.76553	0	6.63081	1.07039	4.57289	3.07039	2.926	1.88753	-0.321928	3.30743	6.38716	-0.321928	1.37851	2.94486	1.07039	0	2.72247	2.32193	1.1375	-1.32193	0.678072	-1	-0.514573	-0.736966	0	2.65535	-1	3	0.925999	0	3.30743	3.49825	-0.736966	0.378512	3.27798	1.07039	3.37851	5.39575	5.49506	-1.32193	5.42291
RERE	11.1257	11.5201	11.2949	11.79	11.461	11.5309	11.9342	11.7205	12.286	11.3128	10.663	10.8958	11.7023	10.6362	10.5732	11.0346	11.8884	11.4293	11.6473	11.0096	10.9972	12.131	11.5428	11.0823	11.0445	11.6924	11.3709	11.696	11.8789	11.7667	11.583	11.8076	11.8858	12.0075	11.7058	11.8277	12.2157	10.5784	11.1922	11.1263	11.4798	11.4189	11.1775	12.2957	11.5805	11.3735	11.352	11.8507	11.4172
BCL6	12.1636	12.0536	9.90147	10.9794	11.0262	9.18735	11.3436	10.799	10.015	11.1062	9.29232	11.4742	10.1982	9.95812	10.989	9.75472	10.4694	11.0305	11.0321	11.5395	11.606	10.1122	9.97197	10.109	10.671	11.1522	11.3353	11.67	10.6021	10.7353	11.9067	11.5716	10.693	10.9416	11.608	10.4858	10.1999	11.2307	11.0344	10.9385	10.5559	10.0815	10.6793	9.84298	10.0786	11.7635	10.7391	11.6164	10.3726
H19	12.9833	15.8936	18.0974	15.9564	8.87713	9.40663	9.32441	7.50938	17.329	14.4404	11.5063	11.7784	12.1969	18.3989	8.96492	9.49625	9.17293	11.7807	12.4939	11.9793	17.4054	9.52337	12.3063	10.4189	9.85705	17.5212	10.5569	6.8716	5.96116	18.5442	6.49665	15.7493	15.4878	18.7117	18.1106	17.8355	6.27612	12.5957	15.269	10.5059	13.2286	17.9413	13.166	7.27984	16.4852	16.49	13.6441	13.0655	13.5375
MT1X	8.6994	10.3696	7.20555	6.88387	7.91109	8.30378	4.15381	6.46107	5.88753	7.51491	8.56148	10.1631	10.5862	10.2385	11.6138	8.35403	8.36063	9.78676	8.88935	8.87006	9.19377	7.2317	10.2442	7.5306	9.50363	10.7458	6.68089	5.6893	6.56682	8.17592	6.98299	7.52513	7.77676	7.76421	6.926	6.98071	6.11478	8.60363	8.88081	5.90207	9.48985	8.34829	11.2832	7.85425	9.05934	7.15886	7.63227	8.22062	7.70598
RNF24	7.47005	8.17343	7.48543	8.58496	7.19967	7.85175	7.32733	7.77413	7.71699	7.08002	8.35271	8.75389	9.28494	8.8936	7.64818	6.21917	6.88387	7.53761	8.17343	7.1639	8.92985	7.29094	7.19673	7.46107	8.45738	6.80864	7.89724	7.0045	7.84674	6.31651	6.55919	6.34873	5.97499	6.80478	6.83415	8.02181	8.02735	7.3505	7.60881	7.70529	6.56682	7.224	8.79766	8.22207	6.49185	8.85518	8.53372	7.67101	8.57969
METTL7B	8.44584	6.96463	6.5744	2.16993	1.43296	7.85736	1.43296	5.06609	4.84298	5.75221	5.35403	6.13134	7.24127	8.0677	2.43296	6.31107	8.51491	5.88996	1.96347	7.82528	1.37851	5.71149	6.63952	8.10643	5.46271	4.62644	5.6893	6.74685	5.49185	3.43296	4.17792	5.67525	6.59544	7.46189	4.24793	2.7866	2.1375	9.14338	5.43296	2.80735	10.1128	2.65535	5.43962	6.33807	8.69732	4.52982	5.80219	7.46679	1.88753
HIP1R	10.6792	10.7758	11.0663	10.9429	10.4654	11.8898	11.1198	10.3999	11.2257	11.1534	7.87652	10.0591	9.66818	9.03672	9.9263	10.5804	11.1422	10.0579	11.0318	10.4789	9.39318	11.0873	10.8746	10.9506	9.79863	10.7183	10.8036	11.1629	11.37	11.9039	11.9299	11.3805	11.4456	11.0023	10.9984	10.5952	11.1094	10.9746	10.5485	11.6876	10.8634	10.535	8.77873	10.5566	10.5084	9.52709	10.3903	10.9754	10.7474
RPS6KA2	8.93251	8.22255	6.85175	10.0705	7.79051	9.75689	9.13545	9.50661	6.36457	7.7211	8.75355	8.40684	11.2343	7.97441	10.1364	7.41701	8.75455	9.20653	9.87344	8.55382	9.17592	9.64944	8.19279	8.70667	8.39275	8.95507	9.67349	8.55536	8.90238	8.57592	9.64368	8.49985	9.35733	7.66605	8.79149	10.5702	8.45861	8.56682	7.7286	9.29002	8.92333	8.54882	8.75956	9.27752	7.44045	7.31922	10.8662	9.19106	10.0676
BMP2K	7.63517	6.98641	7.12309	8.83605	6.97384	6.92006	7.13853	7.55612	6.03342	6.26303	8.82114	7.14568	8.01903	8.03452	8.23458	9.91737	7.16692	7.6703	7.78005	6.05528	7.51885	7.22497	5.95187	7.1179	8.3147	7.33807	6.16591	5.57592	6.30561	4.74953	6.71562	5.89966	6.30925	6.32012	6.30925	6.57743	8.77676	6.6014	7.6359	8.2937	6.29094	7.32733	7.48059	7.20653	6.73335	7.79116	8.35843	6.15785	7.72383
MFSD2A	8.23314	8.96463	10.5921	9.43692	9.82607	9.15178	9.43817	10.1513	9.41806	10.1758	6.04221	7.40429	9.13186	6.46597	8.26303	10.906	10.5051	9.53858	6.82782	9.42522	10.6333	8.89209	10.864	9.36063	9.61471	8.1634	10.4978	10.309	9.83226	9.69157	9.52728	9.12774	9.69017	8.89269	10.3216	10.6586	8.05039	9.72809	7.91468	8.2484	10.2517	10.2863	10.4459	9.36435	9.93855	6.50938	9.31606	9.9691	9.10643
TRNP1	5.96347	5.46597	4.82273	7.93251	7.75154	9.23721	8.6632	6.79572	8.04494	9.11972	5.32193	6.01123	8.6125	6.38888	8.97269	6.93899	4.77083	7.3336	6.84925	5.46271	7.6837	9.77479	9.86357	9.28864	7.6858	7.52042	8.43254	7.96463	10.6401	11.2555	9.44108	12.1365	11.5879	7.24603	10.5739	8.36851	8.40812	6.31107	6.43796	8.69	9.80009	9.41172	6.57289	5.17393	9.26374	7.93782	8.94866	8.54419	7.46352
GREB1	5.0045	6.40939	5.14568	5.52356	1.43296	6.46107	2.20163	2.20163	4.37156	1.20163	8.14975	6.83036	6.49665	8.33271	8.41024	2.60881	4.52982	5.80735	5.47897	4.848	6.5744	7.46842	4.3147	3.27798	3.80735	4.82782	5.48864	3.91648	1.67807	5.52982	2.8679	4.51728	6.13545	3.18587	2.07039	5.10852	2.26303	7.12928	4.30012	4.43296	7.54767	2.98185	6.72656	5.96116	6.30195	8.23601	7.92481	4.96809	6.2817
SLC19A2	10.4227	9.42752	10.5915	10.6208	9.46271	9.2635	9.58815	8.98356	10.7304	9.61875	6.40088	9.46903	9.25715	8.88661	8.43962	8.85798	8.58496	8.2293	10.1772	8.43879	8.13648	9.99223	9.5988	10.3207	9.79263	9.57384	9.18537	8.77808	8.28633	7.98185	9.38823	8.79831	8.63844	10.1367	8.72826	8.89603	10.8451	9.13083	7.52748	10.4779	10.1537	8.74618	7.49105	9.45697	9.26092	8.09751	9.06286	8.48502	8.36982
SEC14L2	7.22207	8.49105	5.51412	6.86295	6.61029	8.28817	8.48864	9.0337	4.96809	7.07468	10.4551	8.33002	8.16491	6.50779	7.45368	7.95012	9.15178	9.15785	8.01123	7.65177	9.91752	8.50938	8.84987	8.48422	8.27752	5.71699	6.9331	7.34961	8.60288	7.66178	7.13648	7.84925	7.30469	7.0864	7.01681	6.25172	5.91409	7.52904	9.72758	6.49185	8.23793	8.10329	8.46393	6.51096	7.42291	7.29186	8.53099	8.94515	8.17293
TBC1D8	9.99817	9.37569	10.5082	9.86697	9.71528	8.90207	11.3188	9.88203	9.21237	9.69957	9.58082	9.40833	8.0493	7.92541	9.13981	7.72247	9.80058	10.0039	8.23697	10.1752	9.78463	9.88325	10.6543	11.1073	10.427	8.15735	10.158	10.3222	10.5652	10.0871	10.6991	9.23314	9.85237	11.866	10.5406	10.1683	9.47998	10.0392	9.42815	8.25833	9.9387	9.00871	8.88081	7.99152	11.3998	9.8173	9.47634	9.79782	7.57894
ADAMTS14	6.44128	5.61176	6.25361	7.84423	4.62059	6.46923	5.10014	4.00899	4.59096	3.36457	12.0156	6.58195	9.20872	5.2817	5.99548	7.20065	5.21723	7.95884	7.80542	7.9472	7.15279	6.90929	7.36457	5.16591	6.18587	5.58796	6.13134	4.93546	3.6893	5.20163	4.94486	6.18785	4.80735	6.14568	5.76288	6.1416	2.1375	6.11894	6.89239	6.2891	5.47897	4.55459	8.57099	5.43962	5.41278	5.52356	9.482	4.72792	8.40429
PTPN9	10.2091	10.2743	9.29094	9.79263	10.5864	10.6019	9.76172	10.2601	10.0835	10.3219	10.4345	10.8324	10.0312	10.3945	9.69262	9.64006	9.93575	10.6949	10.1092	9.9542	10.2727	9.92362	9.8586	9.20384	10.6382	9.7923	10.0221	10.1367	9.90177	10.0827	10.2971	9.78431	9.90192	10.3668	10.2994	10.0606	10.4893	9.83083	9.87329	10.1179	9.2211	10.701	10.2639	10.1468	9.99251	10.496	10.213	10.1625	10.5059
KLF9	9.51175	9.7812	7.37591	10.2795	8.42836	9.1393	7.57289	8.73742	6.56377	8.61985	8.8679	9.30127	11.71	9.72588	8.91588	9.48039	8.14568	9.2031	11.2395	8.78365	8.46964	8.96751	9.93251	7.78463	7.67525	9.6453	9.40642	7.38802	6.76155	6.92719	7.79636	9.01848	8.50024	8.62095	8.41363	9.96188	7.44956	9.00787	9.08242	9.62936	9.37916	8.75154	10.0316	9.39017	8.05148	9.10198	11.753	7.69905	10.2599
AGFG2	8.10748	9.06393	9.17193	9.09091	7.97384	8.19377	9.94237	9.27193	7.13237	9.04631	8.51609	9.06555	8.37634	8.94808	8.92065	6.72247	8.92333	9.49486	8.07682	8.97269	8.1127	9.14924	8.81474	8.59246	7.39575	9.6014	10.3861	9.51767	9.13878	9.06178	8.31606	8.6077	9.27356	8.03287	9.43338	9.93796	9.90809	9.30058	9.42375	8.91139	8.55957	8.86573	8.72042	6.98185	8.71528	7.49426	9.21067	9.37634	10.0305
TSC22D3	11.6753	12.093	10.6947	11.7216	10.953	9.7738	10.3151	11.1405	8.69662	10.771	9.74953	10.89	10.6722	10.2557	11.4834	11.8787	9.82321	11.3183	11.5704	10.6484	11.1093	10.1483	11.9664	10.4371	9.71648	10.1025	11.5296	10.1948	10.6159	9.66924	9.18735	9.65785	9.57592	10.4713	10.166	11.6797	9.68387	11.0543	11.232	11.6059	10.9724	11.1003	10.9023	9.71785	10.5338	9.16264	12.1685	9.54148	11.646
NNMT	9.15684	7.74281	9.64512	10.3999	8.68755	7.62644	7.71768	6.54226	9.70477	5.75221	11.8482	10.1614	12.7323	10.9386	8.65249	9.29921	8.82177	9.87483	12.7259	9.91871	10.1397	8.50184	10.8642	7.17393	9.12464	8.88722	8.52317	4.9542	6.47249	7.96578	6.23649	7.34784	7.13031	9.94953	7.39232	9.72741	5.20555	9.29278	10.2201	9.60862	9.96087	7.27519	10.7145	9.81698	9.15102	7.61618	12.0421	8.11374	13.042
PTPRJ	8.50263	7.22014	6.5157	9.66391	7.33002	7.47249	5.93782	7.64818	7.41532	6.59842	10.5264	7.34341	9.1236	8.072	8.89451	10.3153	7.38198	8.70805	9.1819	7.97039	8.52943	7.96232	7.5812	6.99209	7.99944	6.90569	7.01792	6.0268	7.80349	6.59544	6.15178	6.84172	5.91409	7.40003	7.45039	9.26772	7.74281	7.67313	7.37156	9.11296	7.09803	6.60585	8.52513	8.38024	6.81634	7.64602	9.24911	7.93015	8.95913
MAP3K6	8.78594	10.89	9.09223	8.77479	10.8938	9.05853	8.90298	9.94442	7.73403	9.8381	9.61839	9.02956	9.93855	9.00056	10.3565	10.6038	10.7886	9.42647	10.0132	9.77972	10.4064	8.56415	9.8165	8.91946	9.77347	9.67701	9.32057	9.8283	9.71785	9.89042	9.17941	10.3746	9.824	9.77742	9.74164	8.38931	9.19328	9.40514	10.9914	8.57856	9.35226	10.0161	11.1009	6.54071	8.50184	10.1575	9.75856	10.3078	10.2073
SOCS6	8.95128	8.31152	7.95012	9.12153	9.53041	8.10591	9.71853	9.16415	8.71836	8.72144	9.2305	9.15254	9.13417	9.49845	7.96174	9.21432	8.03232	9.31175	9.56472	9.17617	9.15456	8.29416	8.32057	8.62498	9.38003	8.22062	8.50343	9.86527	8.8392	8.28216	9.48039	8.64962	8.74886	9.59246	9.07468	9.39253	8.80349	9.25597	8.59991	10.0179	8.66959	9.90072	8.69279	8.36982	8.15026	10.0508	9.56262	8.82369	8.67666
KSR1	8.06717	9.26655	10.4694	9.72195	7.37156	8.83067	8.8351	8.14313	10.809	6.40769	8.71253	9.18066	9.57837	8.98556	9.13981	9.31039	7.67807	7.76022	8.75255	7.5691	8.88448	9.28702	8.13391	9.3262	9.32486	10.5556	7.633	8.2031	8.01514	5.82273	6.21529	6.84172	6.24031	8.60622	8.36807	8.82177	6.76421	8.61102	9.56358	7.29829	9.01318	6.40429	8.76918	8.74651	8.29783	6.3906	9.85643	7.93428	8.66142
NTSR1	0.263034	1.72247	-1	1.43296	0	0	0	0	0	-0.736966	1	0	3.96347	0	-1	0	0	-1	0	2	0.378512	4.30743	0.137504	-0.736966	0	-0.152003	1.1375	0.263034	3.59694	0.485427	0	0	-1	1.76553	0	1.07039	0.378512	0	0	-1	0.847997	-1.73697	1.67807	0	-1.32193	0.137504	3.36457	-1.32193	1.43296
ARID5B	10.8475	9.81426	7.84109	11.5025	10.7198	9.02292	10.2181	9.62626	8.59619	10.4084	10.5008	10.0143	11.3409	9.64295	10.3258	10.3304	10.3209	10.9501	11.4128	11.0791	10.5753	11.0509	9.82161	9.98911	10.2131	11.517	11.1397	9.91483	10.7542	8.17592	10.7163	8.76255	8.95652	10.2294	9.25408	11.1729	8.89905	9.57686	10.6208	11.7992	9.73944	10.9109	12.0198	9.59077	9.66729	10.4639	12.047	10.6646	10.7814
FZD8	6.45943	5.22882	6.18982	7.16289	6.13955	4.7866	4.30012	3.52356	4.1127	5.0045	5.55152	5.56071	8.52748	5.49185	5.74147	8.57365	7.32373	6.0917	6.76022	7.44211	6.81121	6.11061	6.17592	4.30743	6.15583	6.07682	5.86542	4.86295	4.79181	5.40939	4.7866	5.32912	5.45615	6.07253	5.66107	5.21335	5.41278	4.73335	6.91648	7.19673	4.84298	5.0045	7.04767	5.90448	5.38543	5.17792	7.2891	5.33985	6.82909
ATP8B1	11.8282	10.3497	11.0151	11.2576	12.6903	10.531	11.8034	12.9408	11.6323	12.2958	7.48864	11.7766	9.46087	11.4595	10.1264	9.36872	10.97	11.9884	10.8	11.5495	11.0437	11.274	11.7317	11.2422	11.3667	9.36326	12.1942	12.9154	10.8143	11.1821	13.2392	12.0612	12.3249	11.0902	12.8142	12.5058	12.904	11.1919	10.6854	11.0471	11.6855	12.4693	11.0622	10.3687	11.234	11.1764	11.147	11.8751	10.6494
MAP3K14	8.95652	7.17792	7.34784	10.1157	7.43379	8.30879	7.07682	7.31922	6.4363	7.14057	10.1553	7.77215	7.79636	7.28077	7.79961	11.1561	8.44501	8.18785	8.38068	7.63445	7.37938	8.42626	7.92362	8.20653	7.7761	7.86604	8.65571	7.90749	8.12309	7.21043	8.34696	7.1639	7.80478	6.94486	7.2891	8.60696	9.71425	8.36151	7.38974	7.41278	9.82066	7.23554	8.41405	7.95128	8.64818	8.30241	8.12102	8.26959	8.2817
PLAU	10.7473	7.6858	9.93103	10.0179	11.1221	9.87098	11.4571	13.2968	8.95681	9.64926	13.3697	12.4659	14.6991	9.5859	13.5636	9.85783	12.4616	13.4444	11.4866	12.3756	11.2046	11.2294	11.9127	12.4883	9.97628	11.6106	12.5546	8.66142	12.1668	8.27333	11.0789	8.21529	8.0917	11.4604	10.817	10.1736	7.37764	12.3423	12.6225	9.65428	10.8369	10.6619	13.2476	11.7335	9.14032	13.2039	11.2927	11.8273	12.3383
PDGFC	8.42626	8.39532	8.23984	8.14924	7.15279	6.65821	4.65535	7.89845	5.6865	4.9542	9.66302	7.80864	9.29232	5.25172	7.90749	6.86542	7.6489	8.84109	9.13263	9.3403	9.22545	7.51964	7.91289	6.03122	8.33136	5.35403	6.85922	5.18982	6.94603	6.49346	4.99548	5.89966	5.05745	8.51017	7.7252	8.09381	5.06178	7.98527	8.13494	8.56186	6.90448	5.77873	10.6512	8.16842	6.95303	7.70321	8.8716	5.70598	9.65785
SMAD3	13.0262	12.9054	9.93958	10.9806	12.4934	9.84674	12.074	11.8401	9.56033	13.2184	12.0188	11.8166	11.6093	9.35821	12.612	9.73522	11.895	12.3149	9.7151	12.9725	10.8282	11.3042	11.5347	10.9087	11.3808	12.0493	11.6767	12.8222	12.8009	12.4499	11.8189	12.6287	12.2634	12.7376	12.3622	12.3814	10.6682	11.4163	13.1807	10.1394	10.931	12.3715	12.8071	8.41193	10.6421	11.8357	11.831	12.6583	11.9159
AFAP1L2	7.1639	6.56224	7.26303	8.91079	8.96405	8.1267	8.2817	7.55612	9.26772	7.00562	9.27938	9.89633	9.19648	6.5744	7.90087	7.15886	7.56301	8.70148	7.75956	9.5812	7.9507	9.48543	10.8074	7.69766	8.31832	6.92481	8.17143	7.58195	7.69836	7.38802	7.13237	8.1982	7.91588	7.63735	8.16138	8.86202	5.83794	6.6014	8.23888	7.27333	7.95536	8.27053	10.2521	8.11322	8.76918	8.86202	9.37374	8.33673	8.34784
MTHFD2	10.444	7.92006	9.64997	9.89588	9.26327	10.5806	9.71132	9.44626	12.4824	8.66142	10.8329	10.6924	10.955	10.9979	11.2627	11.7398	9.39618	10.4731	10.6276	9.45512	10.6297	10.0912	9.30104	9.91064	10.618	10.4371	9.54824	8.61802	8.75322	6.83542	9.88004	7.63517	7.45533	9.11374	7.73742	9.09117	9.55995	10.1156	9.33114	10.6994	9.80703	9.16189	10.4635	12.0575	9.35799	11.7097	9.98299	8.92778	10.3578
PDLIM1	12.75	12.0101	11.6526	12.2698	12.8478	10.3827	12.4252	12.4718	11.5356	13.2905	11.1874	11.8836	11.888	11.6489	13.5188	12.7877	12.0855	12.5017	12.4594	13.1199	11.7106	11.9516	13.123	11.3612	11.4613	13.4457	12.1699	13.6006	12.5709	14.3863	13.2307	14.1424	13.875	12.1714	13.3989	13.0536	10.809	12.1734	12.2599	12.5859	12.4349	13.6318	13.4719	10.8161	11.9714	11.7859	12.7314	12.6137	11.7578
SLC22A15	6.92955	6.44956	7.01792	5.4363	7.37764	5.90929	5.64097	7.39232	5.51096	6.31651	4.08746	7.20065	4.45943	6.37678	7.5812	6.41785	7.19967	7.41954	7.10643	7.01123	6.61324	6.60288	6.91049	7.49985	6.27053	6.83668	5.37504	6.09381	6.8392	5.32553	4.91169	6.76022	6.91289	7.50779	6.31832	5.42626	5.71149	6.03562	8.02348	5.64674	4.61471	6.61029	7.44874	5.38198	6.33807	5.70321	5.74416	7.18289	6.1918
IGFBP2	8.21626	8.38111	7.27333	10.5313	9.31084	8.47411	8.68124	10.3286	8.90298	9.46332	6.58946	6.98071	12.0574	8.51531	12.1571	12.0217	8.24365	10.8859	10.6165	8.8275	10.3798	9.5691	7.36194	10.0316	9.27938	10.7752	12.2201	11.8264	14.4362	11.7553	12.0416	11.1811	11.576	10.8002	12.4983	12.1554	10.3392	8.4187	7.93899	8.00955	11.6065	9.52904	9.74467	12.5678	7.13955	8.27006	10.594	8.40259	9.71149
DNAJB11	10.7586	10.782	10.9996	9.87529	10.4983	11.2556	10.5047	10.3031	10.8275	10.2639	11.1882	10.6312	11.5421	10.6621	11.2293	11.1062	10.8421	10.3759	11.508	10.6096	10.5043	10.621	10.9526	11.6613	10.1161	11.8996	11.4121	10.1005	10.153	10.1495	10.0808	10.218	10.5477	10.6355	10.1764	10.274	10.2384	11.0543	10.6587	11.1859	10.9155	10.6324	10.6188	10.5189	11.0433	10.8803	10.5033	10.5447	10.7704
PRPSAP2	8.67101	8.65177	8.64097	8.92154	9.26327	10.496	8.75188	9.03122	9.27286	9.11972	8.9867	9.27076	8.8009	9.82384	9.67172	8.37025	8.05474	8.08905	9.67966	8.02015	9.01959	8.99859	8.49305	9.51373	8.87866	9.87052	8.07575	8.12516	8.8645	9.49426	8.21432	8.99774	9.17817	9.14771	9.40897	8.3474	9.08852	8.9384	8.85175	8.46189	9.94851	9.15709	8.17493	9.19377	8.19771	9.75455	8.76752	9.0588	8.49346
DDAH1	7.56605	7.71699	9.22665	8.98954	8.39146	11.649	10.098	7.33181	10.2398	8.88966	7.35226	9.01039	9.89345	7.82718	9.02459	10.3325	8.30515	8.70805	11.3698	8.54148	9.08162	9.2281	10.0972	9.75171	10.1914	8.31696	9.98342	6.22497	9.13468	9.49526	8.43588	8.70805	9.28355	9.82718	10.4034	9.28887	11.6756	9.95638	7.41447	10.1228	9.61453	8.74281	8.32553	10.3298	10.8478	6.60733	9.73589	9.2731	11.1353
TXLNA	10.7076	11.2691	10.9744	10.7487	10.6629	10.2244	10.0371	10.7005	9.77742	10.779	11.3339	10.3642	10.9138	9.92793	11.0948	10.7859	10.8761	10.8292	10.5639	10.8603	11.0408	11.3359	10.995	10.7178	10.5489	11.1481	10.9059	10.9957	10.9819	11.1621	10.2987	11.0541	10.6139	10.4643	10.6813	10.8328	11.2394	10.5959	10.1747	10.7688	10.8916	10.6801	11.4609	10.6093	10.4929	11.7022	10.6346	11.4427	11.2996
PTDSS1	10.8629	11.5816	12.8128	10.8543	10.624	11.1623	10.538	10.5746	11.3307	11.0051	11.9651	11.4009	12.1717	12.0013	11.147	11.3722	11.0625	10.8233	10.8425	11.2951	11.3111	11.592	11.0163	10.6157	10.9671	12.2311	11.2149	10.6537	10.8631	11.008	11.9888	10.6833	10.8429	10.719	10.8085	10.7297	10.8874	11.007	11.1721	11.1715	10.9114	10.7578	10.6793	11.6755	11.4502	13.0157	10.7857	10.4878	10.208
VASP	12.2119	12.0346	10.8505	11.8288	12.0364	11.6086	11.1726	12.3186	10.7585	12.2661	12.036	11.1805	11.9813	10.5848	11.2234	11.9167	13.6043	12.2806	10.909	11.7131	11.5948	11.248	12.2135	11.4614	11.4317	10.6269	11.8962	12.1891	12.6052	13.3652	12.5006	12.5275	12.5441	11.5068	11.7259	11.7917	10.8156	11.4256	11.3162	10.5986	12.8125	12.2856	11.7228	10.3608	11.2376	10.8467	11.7167	12.2334	11.9164
PRKCH	9.66995	8.80671	9.08055	10.5393	10.0178	9.64584	10.0962	10.1402	9.978	9.44211	9.14644	9.98598	9.3921	9.83826	10.6215	10.3841	8.23554	9.85284	10.0573	9.08561	9.46822	10.0954	9.58007	9.42459	10.4568	8.75054	9.78414	9.91886	9.71922	8.85269	9.81186	8.90929	8.5519	9.83794	9.40791	10.5592	9.05528	10.0653	9.73623	10.7895	9.69645	9.66267	9.93487	9.41109	9.17617	9.54129	10.7562	9.61102	9.93177
PPT1	11.0999	10.8747	11.9003	10.9375	11.4826	11.1769	11.0114	11.3523	11.1332	10.8471	12.4038	10.754	11.8042	12.438	11.4456	14.5849	11.3106	11.6578	13.205	11.0694	11.2574	11.6982	11.3048	11.8857	11.3685	12.0024	10.7731	11.2161	10.8856	10.6409	9.73792	10.594	10.7956	11.4438	10.7603	11.3531	11.9325	11.3662	10.7664	14.2911	13.189	11.3724	12.359	11.4747	11.2949	11.3486	11.2604	11.0755	12.4166
CBX5	9.42522	10.5133	9.23338	10.8697	11.1936	11.3675	10.7963	10.7832	9.75922	10.6506	11.4448	9.81858	10.7912	11.4356	11.3251	10.8513	10.2297	10.3031	10.2076	10.8097	11.7448	11.0634	9.89042	9.50859	10.7581	12.3827	9.69714	10.5181	11.1873	10.2926	9.60307	10.6532	9.66605	9.37287	10.2181	10.4045	9.93221	9.90764	9.41066	9.02901	10.1767	10.107	12.2964	10.3555	9.59115	12.2776	11.115	11.102	10.5973
ATE1	7.28817	6.61912	7.65464	7.75087	8.06232	6.42459	7.32733	8.2427	6.58346	6.95884	7.00225	7.57137	6.97728	8.65535	7.6872	7.23649	5.08321	7.32103	6.83794	6.43463	7.848	7.71699	7.47573	6.6453	7.2075	8.8051	6.45121	6.90448	6.00675	4.16189	7.55612	5.67525	5.87529	7.47573	7.69	8.29967	6.70321	4.15381	7.25644	7.33718	6.38888	7.96463	8.10066	6.84298	7.15987	8.57213	8.26632	6.54535	7.23745
PANX1	9.24413	8.29646	8.90479	8.56415	7.10538	9.18735	6.67948	8.74214	7.78202	8.54651	9.99817	8.46475	10.3123	9.02818	9.00955	8.84078	8.46189	9.2427	9.2075	9.31696	9.07815	8.14262	8.40642	8.20016	8.39275	8.32238	8.09961	8.58346	7.89905	8.1639	8.10434	7.90929	7.77347	8.66213	8.66213	8.96347	9.15911	8.32867	9.26327	8.52435	8.20897	8.98897	9.114	8.74752	8.37287	8.82972	9.47127	8.95245	8.23793
OCRL	10.7721	10.5757	10.756	9.44626	10.2204	10.1489	11.4604	10.3751	9.72144	10.4705	9.36501	10.6537	9.60585	9.78185	9.93664	9.94895	10.0093	10.2163	9.90899	10.0247	9.88264	9.86357	9.28471	10.4836	10.6762	9.12205	10.4939	9.85502	10.0954	9.80848	9.90659	10.1949	10.03	10.0242	10.5243	9.95201	10.0763	10.1819	9.88341	9.82734	9.07975	10.2507	9.48502	9.20139	10.5048	9.99095	9.98741	9.93649	10.7773
SLC1A3	7.35579	5.22882	8.39703	8.23793	8.45861	7.23266	9.26562	7.72792	9.61342	6.68229	6.76022	8.65571	7.89421	5.83794	8.11061	7.17692	4.67807	9.49305	10.0579	9.55382	7.848	7.06178	7.80478	8.85518	10.388	8.20701	8.92896	7.24793	8.66178	2.23266	5.61176	2.65535	3.93546	5.86295	4.47897	9.22231	8.7662	5.91169	7.96982	9.91379	6.58496	7.74953	11.0509	8.26021	11.1197	6.70736	8.49665	7.34784	7.06609
TPRG1L	9.89694	11.1956	10.6347	10.9249	10.9598	9.98684	10.1924	9.75138	11.2323	10.6003	9.81778	10.4949	10.2567	9.63753	11.3421	10.9261	10.9247	10.214	10.3743	10.3704	10.6885	11.2844	10.3986	10.682	10.3048	10.8499	10.8408	10.9638	10.7209	11.857	10.0217	10.8651	11.3952	10.6402	11.0331	11.5758	10.7897	10.553	11.1823	10.5166	10.4054	10.7837	10.8437	10.9073	11.1312	10.7084	10.7868	9.71442	10.7488
MICAL2	9.83558	8.01569	9.89981	9.82448	9.41426	9.53158	8.36019	10.4237	9.24484	9.50164	11.3346	10.0163	12.3622	9.03864	8.76984	10.4005	9.86851	11.0395	11.0294	9.29508	10.1364	10.1402	10.7594	8.55574	9.69488	9.11972	9.31538	7.47897	8.82528	7.8586	8.7211	8.61213	8.21723	9.63354	8.61324	11.0132	9.05365	9.23601	9.25833	10.5759	9.29163	9.95942	11.4542	9.85565	10.1536	9.36348	11.09	10.8323	11.9335
OSTC	11.1174	10.5631	10.8704	10.251	11.1928	10.5697	10.4605	10.2921	10.8754	10.5531	11.5878	10.8471	11.3699	12.1476	11.0137	11.1961	10.6509	10.5001	11.2993	10.8977	11.0353	10.7605	10.4797	10.4823	11.5407	10.5263	10.2101	10.4136	10.2731	10.2867	10.1062	10.1814	9.98399	11.14	9.61673	10.0988	10.3088	11.1957	10.8645	11.4702	10.4228	10.9052	11.4954	10.6557	10.5248	11.1152	11.0222	10.5429	10.5632
FADS2	9.58365	9.80381	11.5494	10.7659	7.2317	13.1755	8.86078	13.8027	13.1696	7.87406	9.8983	12.2556	11.0653	9.84596	8.81538	11.168	9.99986	8.63807	11.6648	9.9472	12.7184	10.9905	9.19106	13.2317	9.34629	10.6173	9.5919	4.90207	7.79831	7.8759	6.02015	6.33807	5.16591	11.1585	6.16792	8.82718	8.55727	13.3547	10.7035	14.1347	9.49845	8.35138	9.57061	12.1081	7.1918	12.0792	10.4604	8.76155	9
CXADR	9.8933	10.5971	10.6881	9.09091	9.9747	8.81634	8.92748	10.0711	7.52199	9.42773	1	10.6977	7.72928	4.65535	9.54998	8.29646	9.05474	8.87774	10.0143	8.70287	10.2704	10.1254	9.09961	8.68755	9.77577	7.45533	7.82018	9.85814	9.30834	7.85549	8.96058	7.47005	7.95652	10.2977	9.61324	10.6667	10.8321	8.84392	9.86186	11.744	9.63009	10.9753	10.8527	9.00422	11.0668	9.2009	10.181	9.28933	9.86388
EML4	10.4685	10.6212	10.9392	11.0194	10.2115	11.2456	9.96232	10.8457	11.6493	10.4511	9.9901	10.1152	10.9886	10.5382	11.4199	12.0796	10.9616	10.3465	10.6269	9.62589	10.7739	10.9514	10.3949	11.5636	11.209	12.3202	10.1608	10.3754	11.5209	10.3692	11.1552	10.781	11.031	10.1885	11.1968	11.1137	10.491	9.90388	10.1335	10.2937	10.6842	10.5799	11.2858	10.6842	10.5127	10.6939	10.7895	11.0026	9.78398
KSR2	4.17792	5.33628	5.63227	6.78136	0.378512	6.32373	5.58496	5.08746	6.87652	4.10434	2.51096	6.22882	3.45943	2.60881	0.678072	3.93546	4.93546	3.9542	5.2854	4.848	4.55459	7.7807	5.03562	5.20555	5.70598	4.85798	5.50462	7.37156	4.6837	5.30743	7.34341	4.98185	7.6575	4.94486	4.47897	6.23458	6.24793	5.65249	2.72247	3.63227	7.45533	3.926	3.7866	6.95303	5.63807	1.72247	3.72247	5.01792	4.34341
DENND5B	6.37156	6.07468	5.99322	8.57137	4.99548	6.92955	3.8679	1.88753	8.04712	3.27798	7.70529	5.17393	6.93546	7.46025	5.82782	7.53605	6.51885	6.85425	7.73064	6.24982	4.7761	6.23649	6.24413	5.43962	5.46271	7.96116	5.04876	7.51017	4.20945	3.23266	8.35491	3.7866	3.08746	5.91886	4.74953	6.72928	5.44294	6.46434	5.04002	6.38543	8.2384	3.89724	6.91886	7.25077	5.22882	6.99209	7.6886	7.19771	7.32373
SBNO1	9.08587	8.80349	9.32193	9.23386	8.2317	8.86419	8.39789	9.1004	8.40812	8.10486	8.45738	9.57781	8.54882	9.45368	9.55612	9.52297	7.27053	9.24389	8.56224	8.1644	9.72468	9.43962	8.01402	8.14517	8.8189	9.77132	8.74517	8.42794	8.1127	4.61471	8.42962	6.37851	6.71012	7.9847	8.77939	8.73098	8.67948	8.99944	8.88722	8.95594	8.41193	9.07468	9.668	9.48543	8.63081	10.3131	9.22448	8.385	8.17792
MSRB3	8.98157	7.77083	7.32823	9.64458	7.89118	7.61324	6.82655	6.31107	6.55152	4.40599	9.41109	9.12412	11.0545	7.72178	7.39403	6.74685	7.03672	9.75739	10.2379	9.58421	8.64926	7.80155	9.2182	6.33985	8.43338	8.67419	7.87652	5.76288	5.0045	6.3837	6.23649	6.85674	5.97499	9.09434	6.12102	10.2147	5.88509	7.04549	9.17468	8.86047	7.59395	7.2114	10.5394	7.82337	9.05718	8.11634	10.0802	5.80478	11.3773
G3BP2	11.6269	11.2425	11.8862	11.8047	11.2526	11.3499	11.0959	11.4739	11.2469	11.5027	11.1122	11.2973	11.3237	11.6787	11.9513	11.9664	10.088	11.5951	11.0561	11.0796	11.7475	11.5309	10.6524	11.084	11.817	10.6343	11.043	11.2919	10.8024	10.7657	11.8949	10.5756	11.1118	11.3542	11.801	11.7645	11.6363	11.3255	10.9361	11.6593	10.7731	11.823	11.6218	12.0125	11.5072	12.1494	11.7277	10.7226	11.2565
GLI3	9.13904	9.07012	7.32823	8.02015	7.98868	8.38845	8.20994	9.41553	4.3147	9.27053	7.10748	7.33092	10.2882	7.72724	6.53138	6.61912	7.6125	9.79977	8.66747	8.51649	8.30378	7.96232	7.89785	8.78692	9.25361	10.2008	5.52356	8.56567	9.75589	6.39917	5.97039	8.00282	4.91169	8.51491	7.08215	8.64782	2.26303	5.86295	9.09672	7.02791	7.46025	8.72247	10.7405	7.29278	6.44128	5.29646	9.24174	9.8986	8.87375
NFIB	10.4786	7.49506	8.84956	9.92288	8.25692	11.4661	10.0681	8.26021	10.3064	7.94953	9.72093	8.29324	9.40875	8.98982	6.17991	9.54303	9.15228	9.04631	11.1352	8.7303	9.45759	9.72656	9.25809	7.21237	8.2293	8.15735	9.6014	7.83289	7.21626	9.04767	9.20433	8.74719	8.99294	9.03287	6.20555	9.89285	12.2486	8.5345	7.31016	9.3637	10.5728	9.27636	9.0523	12.2962	10.253	9.70425	10.5321	7.3837	10.8757
MAPK8IP1	5.39232	7.05528	6.73064	8.01011	4.54226	8.43546	5.65249	4.33628	6.6879	4.8125	7.31288	7.35579	7.75689	7.70598	6.38024	9.56643	7.50541	7.6837	7.02237	5.26679	6.66107	7.57894	7.18587	5.1819	6.87897	7.58571	6.37504	4.65535	5.3147	7.62352	5.83036	6.09381	4.88753	5.82018	7.06178	6.8802	6.10014	5.31832	6.15987	6.83668	8.38586	5.82018	6.48382	7.10748	5.84298	6.81762	7.31832	7.85425	7.51728
SYNM	10.3394	9.73302	4.12102	11.6738	7.25077	6.6893	6.79701	6.76553	6.75087	5.12928	10.0174	10.64	10.8082	6.55152	7.48864	11.2273	6.95303	10.4917	8.26162	8.88996	8.38759	8.62388	9.36326	7.47897	6.6014	10.643	7.90026	6.88631	6.43962	6.01346	6.56986	6.98641	5.00899	9.34917	5.17792	12.8862	6.31832	8.56301	9.84721	9.53819	8.19131	6.76155	11.6024	6.67101	10.9017	9.1316	9.35248	5.8802	13.128
SFRP1	7.56605	8.92125	5.25172	9.55746	5.93546	2.82782	7.88631	2.67807	6.34873	0.765535	5.6837	6.59246	10.9905	8.3015	4.2854	6.73877	3.18587	7.53761	10.3313	9.48119	4.1375	8.59805	6.06393	1.20163	6.01569	10.3873	6.46107	-0.321928	1.26303	2.07039	4.64386	3.20163	2.7866	6.16792	1.20163	8.46066	1.32193	4.15381	7.61839	8.01569	7.05202	4.63227	8.67701	8.23554	8.97269	4.75489	11.4447	2.72247	10.9281
C15orf48	7.18785	5.26679	9.2731	9.04985	8.79734	7.88753	6.2384	5.56377	7.87836	5.75221	3.8679	8.26772	6.12309	4.73877	8.22448	8.0954	5.55766	6.41109	12.5394	8.58421	10.3433	8.04494	8.69975	6.43962	3.87774	4.84298	11.6707	3.67807	7.28817	2.23266	4.34341	0.765535	2.88753	9.93118	6.20555	8.5812	9.77873	10.9161	8.58308	11.7438	6.74953	7.82972	10.2115	7.54921	9.13776	7.85362	9.7199	4.23266	13.6199
GATC	5.94953	4.83289	5.72247	4.848	5.67807	5.29278	5.64097	5.04439	5.44294	4.32912	4.33628	5.14568	5.51728	6.03342	5.65249	6.04221	5.14975	4.84298	5.30012	4.43296	5.7252	5.30743	4.09592	5.1416	5.76553	6.07682	5.09592	4.76022	4.77083	4.04439	5.23649	3.10434	3.83794	5.27798	5.30012	5.08746	5.52669	5.65249	4.8679	5.88996	4.19377	4.64962	5.35403	6.25361	5.46597	5.7252	5.2555	3.72247	4.57894
RIMS3	5.0045	5.33628	6.48059	6.56377	3.73335	6.7866	4.45943	4.04439	2.65535	3.65535	4.47249	5.0268	5.24793	5.98413	6.02015	12.0494	4.89239	5.1416	5.59991	4.26303	7.20457	5.41954	6.62352	5.0045	5.98185	5.18982	4.41278	6.23266	4.41278	4.30743	4.15381	5.24413	5.03562	4.23266	3.75489	6.12928	5.0045	4.22497	7.10119	3.75489	5.73335	4.22497	6.72656	5.12928	5.2555	5	4.63227	5.70598	6.52982
ATF7IP	9.67913	9.92985	9.63227	9.91886	8.94281	10.0304	9.00394	9.24484	8.65785	9.47046	9.17018	10.3351	9.08162	10.1289	9.68124	10.5336	8.93575	9.84925	9.76271	9.18809	9.90238	9.63898	8.82496	9.1316	9.49025	9.7923	9.74214	8.96434	9.46577	8.31061	8.61839	9.03452	8.28448	9.55363	10.0646	9.93177	9.41299	10.8099	9.45286	10.1626	8.55689	9.72843	11.2525	10.0179	9.60678	10.0132	10.276	8.45039	9.43359
GM2A	12.2976	13.5623	10.5747	11.5763	10.8466	10.1387	12.0824	12.2886	10.4291	12.1884	11.0688	11.2672	11.5098	11.5711	13.5219	11.1919	12.1064	12.9138	11.4401	12.0191	11.7598	11.3817	11.8154	11.9541	12.3874	13.8061	12.0881	12.9972	12.3831	11.1396	11.4625	11.1376	11.0045	12.1059	12.4607	13.0174	11.252	12.0747	13.3015	10.7821	11.2295	12.1542	13.308	11.241	11.976	11.886	11.9335	11.7794	10.6544
TFAP2A	9.92392	10.7863	10.3145	9.34585	9.42689	8.44128	10.701	9.88111	5.49825	9.41574	7.54303	9.47168	8.37025	11.2188	9.52904	5.37504	9.46536	10.0974	6.78267	11.0549	9.55727	8.24365	7.98356	10.6649	8.90087	11.1349	9.41827	10.2005	10.0729	9.2503	10.0881	6.73742	6.7879	9.85315	9.96506	9.00422	7.79572	10.4161	10.9448	8.26866	8.41954	10.6069	9.75489	5.66676	9.83905	10.8871	9.24911	10.5819	6.9507
KIAA1217	10.6608	10.4169	11.8138	10.9322	10.43	11.8606	11.1448	11.2517	10.2236	11.0904	8.87682	11.5384	10.8207	8.3996	11.4518	10.441	10.4653	11.3124	11.7485	10.7625	10.5813	10.9076	11.1077	10.9468	10.8234	11.0536	11.0984	11.2904	11.5174	10.9219	11.4641	11.2312	10.6755	10.9549	11.7713	11.4263	11.5367	10.1478	11.681	10.2675	11.0729	11.572	11.9693	11.4615	11.5703	11.6104	11.1597	11.361	11.024
MYBL1	5.54226	6.59096	8.29324	7.72656	4.87283	7.66463	5.10014	5.30378	4.27798	4.10434	6.88387	4.06178	7.47411	6.75756	5.32193	5.91648	4.67807	4.49825	5.50779	5.10852	5.79442	6.06824	5.29278	5.94251	5.41616	6.64818	5.64097	5.15785	3.6893	4.16189	5.94486	4.32912	3.40599	4.58496	4.1375	4.44626	6.54071	5.18982	5.02237	6.67101	6.09803	4.55459	4.85798	7.78463	7.74349	7.00225	5.90448	5.03122	6.25739
EPB41L1	10.5766	11.3978	11.9959	10.0448	10.8517	11.64	11.6654	11.0656	11.1662	11.6847	10.4704	10.2029	9.78823	10.2682	12.1606	11.235	10.6939	12.0684	11.7677	10.8012	10.4251	11.374	11.3539	11.4139	12.469	9.78005	12.7714	12.1521	11.6991	11.3411	11.9936	11.6903	11.5725	10.6969	11.7006	12.3684	11.514	10.363	11.3036	11.1014	11.7678	11.2918	12.2203	11.6584	10.9861	8.66818	11.0632	11.1056	12.0805
DCBLD1	7.92244	7.49506	8.51373	8.19869	8.7866	8.94046	7.70529	8.06393	8.11894	8.53333	8.55842	8.43338	10.3892	7.14771	8.72417	7.09592	8.32733	8.2384	8.87221	8.32418	9.21602	8.55689	8.80349	8.25314	8.60363	8.07948	6.74281	6.67807	8.05311	8.32733	7.76288	8.87621	8.61618	9.44812	8.21868	8.17043	7.79312	7.67666	9.47168	8.18834	7.42962	8.853	8.53799	8.58082	8.59731	6.79701	9.56682	8.09803	8.32688
TIMP2	11.9046	10.3773	10.7224	12.6554	11.2983	12.3206	9.82703	9.50303	10.0672	7.20359	13.1054	12.4155	14.5125	10.689	11.019	11.0027	10.7675	12.9986	14.3049	12.5632	12.3373	11.5523	12.8069	8.96578	11.7737	11.165	12.3009	8.56415	8.57175	9.30606	9.30538	9.55267	8.90026	11.9031	9.38802	11.7741	8.50343	10.8012	12.341	12.8612	11.3651	9.68965	13.853	11.2062	11.1569	10.3067	13.718	9.2384	14.8767
CACNG4	2.80735	1.72247	1.43296	3.43296	1.43296	5.16993	9.83873	0	2.45943	4.24031	5.94251	3.56071	5.06609	0.584963	2.10434	8.45533	6.58195	10.0768	10.3911	7.29554	6.41785	8.05528	2.20163	4.30743	7.31198	5.47249	7.36545	0	0	4.12928	7.55612	3.20163	2.7866	5.04876	4.89239	5.51096	6.62205	3.15381	1.53605	4.3147	4.99095	0.378512	6.35226	4.16189	1	6.42291	6.69766	2.65535	11.1325
BOD1	9.73556	10.2515	9.41469	8.98698	9.01318	9.68457	10.1975	9.21408	11.0238	9.88692	10.0519	9.28864	9.82066	10.0144	9.27822	9.91827	10.1657	9.97327	10.1109	10.2682	10.0322	10.2312	10.0137	9.71493	9.38327	10.4274	8.96665	9.52533	8.54689	10.4517	9.99789	9.51017	9.65464	9.45615	9.79766	9.9642	9.46659	9.83779	9.50263	8.95739	9.6489	8.12205	9.74735	10.6353	9.61121	10.1322	9.36413	9.47147	9.89951
PPP3CB	9.34452	9.11426	9.35711	10.0765	9.78872	9.19943	9.76553	9.732	9.2317	9.73691	9.7923	9.80074	10.2882	10.7102	9.78218	9.08082	9.21772	9.4028	10.052	10.0641	9.55727	10.1344	9.66977	9.49506	9.28448	9.92244	9.84784	9.53275	9.26562	9.69645	10.0745	9.55382	9.8631	10.0407	9.9757	9.91678	8.32778	9.70442	10.23	10.5926	9.31809	9.9935	10.0697	10.118	9.56262	9.95041	10.2076	9.5157	10.169
HCN2	2.03562	2.72247	2.58496	6.47897	1.43296	2	-1	2.96347	2.3505	-0.736966	2.7866	3.47249	4.19377	2.20163	6.25361	2.8679	0	3.36457	3.96347	1.26303	1	1.37851	3.26303	1.37851	2.1375	5.70598	2.63227	2.10434	3	1.48543	1.53605	2.20163	-1	1.53605	2.3505	0.678072	7.23458	2.1375	0.678072	3.57289	3.20163	0.678072	3.07039	2.20163	-0.321928	1.32193	3.97269	3.01792	3.65535
SMAP1	9.81826	9.62278	9.74029	9.22062	9.85097	10.1916	9.84172	10.2986	9.9884	9.59171	9.40684	9.88615	9.43254	9.96087	9.31651	11.6143	9.74836	10.0258	9.96275	10.0334	9.89133	9.80252	8.99859	9.13545	9.55228	9.08746	9.61894	9.49925	9.33114	9.21043	9.63699	9.53858	9.59059	9.74651	9.30172	9.79912	8.88142	9.87958	9.4292	9.15558	9.18587	9.70061	8.8505	10.4429	11.145	9.33539	9.48543	9.13237	9.68598
STAT1	13.5688	12.0297	10.5849	12.1969	13.1407	12.3408	10.5042	11.4033	11.5304	12.6519	12.3873	12.5344	11.4798	11.0043	12.3824	12.6994	10.4978	13.6172	12.0978	12.5812	12.56	11.382	13.8735	11.962	11.9311	11.9807	11.8769	11.134	10.7643	9.98	10.8401	10.4505	10.6684	10.8879	11.1276	13.4379	10.3268	12.0583	11.2166	12.4486	10.7055	11.8181	14.0513	12.734	12.8367	12.5175	12.7278	10.754	11.2121
HLA-B	16.7118	15.5834	13.2286	15.0393	15.7127	13.2536	11.9539	13.8731	13.4648	15.4703	15.2195	13.7108	14.5302	13.324	14.2488	14.849	14.7402	15.8114	14.6816	16.4035	14.4944	15.076	15.8746	12.776	13.0409	12.9997	14.2721	14.2527	13.7346	14.3585	13.3964	13.9714	13.3616	13.3582	13.8906	15.4023	14.8651	14.1613	12.502	14.0426	13.3701	13.2285	15.8028	14.2503	15.6256	13.7587	14.9447	14.2285	13.8989
IFIH1	9.40045	8.58195	7.31288	8.51531	8.02956	7.03672	6.2211	7.84235	5.44294	8.32957	7.06932	7.6532	7.22786	5.53916	8.23984	10.6874	7.30104	9.00731	8.96261	8.9331	7.88874	7.83857	9.82512	7.61912	6.98299	7.66747	8.48099	7.63081	6.2384	7.21043	8.02015	6.97269	7.57592	7.62132	8.58571	8.85206	8.23026	9.47472	7.85922	8.79344	6.95536	8.72996	10.7703	7.52748	9.43879	8.66711	9.11764	7.83542	8.36413
OAS1	11.3826	10.6573	8.85829	8.90539	10.028	12.4826	11.1328	9.81586	8.42752	11.3351	9.47897	9.25951	8.27519	7.78333	9.02154	9.64006	12.9794	11.6903	11.2858	11.3047	8.72247	11.2518	11.8779	11.8602	8.32463	8.51728	12.7052	11.3595	12.0248	12.6524	13.9026	11.3558	10.2968	9.39511	10.7056	10.8486	11.6119	12.2267	10.0448	10.6595	11.8465	10.5028	11.3094	8.57705	10.9755	9.16491	11.0821	11.6865	11.5734
SEMA3C	10.9188	11.2008	9.91379	11.0849	11.6093	11.1671	13.0061	12.3732	10.2614	12.1755	9.7705	13.4613	9.62863	8.60807	10.7104	8.47533	11.6968	12.403	11.7542	12.5352	12.451	10.2759	11.8333	12.2425	11.5602	9.10329	11.7384	11.271	11.7092	9.91946	12.7132	10.1757	10.8102	12.1268	11.9789	11.77	11.4707	11.6696	11.5274	11.7402	9.39232	12.0987	11.5994	9.114	11.722	11.2197	12.5701	12.8043	12.3281
CDK6	9.86202	9.59898	7.01235	9.20555	9.61102	5.70321	5.48543	8.14057	6.05094	8.17493	9.52317	6.71149	9.33494	7.41532	10.7476	11.6263	6.98071	9.42354	7.86542	9.45348	10.0913	7.4733	8.22255	6.7866	7.57894	11.9116	7.72042	6.24793	9.77923	5.7866	4.57894	7.3837	6.53138	9.82177	7.85487	11.3124	3.73335	7.44708	11.1448	10.2226	7.2384	9.36107	11.6796	7.78463	6.33807	10.7732	10.0592	9.00197	8.15937
GADD45B	10.2573	10.1136	7.6703	11.5114	9.53294	8.80349	9.52493	9.50661	8.62132	9.6541	9.73809	10.1279	10.1542	9.80913	9.56643	8.24508	10.8079	9.63717	11.4379	10.3106	9.08002	10.0474	10.0607	8.69662	9.08028	10.2366	8.93546	6.59395	8.33896	7.33807	6.35579	9.32125	9.27123	8.72178	9.3226	9.60511	9.41299	10.6005	10.1534	11.3611	10.3098	8.10591	9.61508	9.72928	7.81698	7.30652	9.99944	8.45039	9.99563
SAT1	12.7506	11.5878	10.6918	12.1729	11.7496	11.6801	12.7685	10.6953	11.5626	11.8042	12.7488	11.371	13.299	10.3921	12.7251	12.36	11.5121	12.5909	12.707	11.9342	12.4089	11.2155	12.2262	11.7543	10.656	11.6145	11.8533	10.8205	11.7475	11.7093	9.63318	11.9814	11.8383	11.0501	13.0461	12.0895	13.6836	13.6519	11.0784	12.1787	11.0148	11.2276	12.4098	12.0214	11.5588	11.7562	12.5399	11.5965	13.2883
BRI3BP	7.21043	6.61176	6.77479	6.52199	7.21237	6.77479	6.89966	6.84172	5.97728	5.59096	5.76022	6.7866	6.79961	7.13955	8.25786	8.25408	8.09011	6.25172	7.11998	7.10643	7.848	6.66818	7.24127	7.36194	7.28448	7.98128	7.26866	6.27053	7.15178	6.05528	6.21529	6.05745	6.66534	7.13853	5.90448	6.33271	6.78136	8.22304	7.15987	7.73809	7.03892	6.59246	6.70874	7.42206	6.50462	7.91109	6.99209	6.54535	6.98071
NFKBIA	13.0728	11.4279	10.5307	11.8508	11.6375	12.307	12.5353	12.7297	11.1857	12.2333	10.9369	11.0278	12.5486	12.2539	11.5908	11.4228	12.7039	11.3395	10.8641	11.8528	10.6937	12.9597	11.8096	13.528	11.1064	11.6228	11.5019	11.0798	11.4855	10.7087	11.8684	10.4236	10.7578	10.8317	12.6547	12.376	12.9956	12.6714	11.3137	11.0006	11.4686	11.3699	10.5778	15.1179	10.7026	9.81954	12.2682	11.4271	11.8388
MAGEA4	3.97269	7.21529	6.4446	-0.152003	0	6.05094	-1	2.7866	3.66676	4.24031	12.0314	0	4.94017	11.9661	4.15381	13.0194	-0.321928	0	8.01569	9.45677	9.25668	4.16189	6.24413	9.50978	0	0	7.72792	0.925999	0	0	5.41954	0	1.07039	8.04876	-1	4.16993	0	5.02237	8.99803	0.678072	8.84674	0	0	0	2.26303	6.09381	0	5.37851	0
GCH1	9.51865	9.06636	8.09487	9.02763	7.98128	9.7269	8.09592	9.37308	8.08587	8.87191	7.01123	7.38024	8.25408	7.91229	9.46414	8.50224	8.89633	9.56301	8.77841	8.51649	8.13289	8.46066	8.18239	9.08852	9.13031	8.49346	9.07548	9.25006	7.56682	8.8586	10.0126	8.38068	8.4132	8.28309	9.62022	9.31899	7.85237	8.61471	8.37895	7.93192	9.47634	8.19574	9.65302	9.10669	8.98641	8.23074	8.70252	8.43505	8.43212
ZKSCAN2	6.43129	7.2384	8.35226	6.69627	6.65964	7.1127	6.43463	6.55612	6.96116	6.76022	7.29094	6.98071	7.17792	7.64169	6.92719	5.79701	7.5691	7.76022	7.15583	6.80993	6.96232	7.08958	7.42291	7.5157	7.45779	7.10224	7.14873	7.27333	6.54226	8.31696	7.26772	7.3637	7.63081	6.52199	7.48059	7.15178	8.22882	6.24603	6.32373	6.1416	7.29554	7.28355	5.926	8.64926	6.13955	7.41109	6.71012	7.1416	7.03672
PSME3	11.5315	11.3214	11.3719	11.2584	11.0949	11.782	10.9416	11.4242	10.8312	11.5024	11.4444	11.3005	11.6076	11.9702	11.9485	11.9686	11.6102	11.8344	11.3946	11.5507	11.8597	11.623	11.4967	12.434	11.3011	11.8328	12.1122	11.3363	11.3165	11.0698	11.8039	10.8409	11.3492	11.0191	11.49	11.4	11.6402	11.9544	11.3793	11.4117	11.8766	11.5365	10.7773	12.0099	12.4657	11.87	11.4781	11.2133	11.3557
SLC39A14	9.52101	9.40344	9.36894	10.1551	8.70839	8.00675	6.99661	8.28771	7.98356	8.22304	10.6306	9.54998	12.4672	10.4786	9.89057	10.4115	8.97642	9.90554	10.4646	8.42501	10.1881	9.1114	9.47147	8.27891	9.54535	9.38392	8.79149	7.79831	7.11061	7.93015	8.81954	8.86913	8.53333	9.22954	8.55766	9.38931	7.56071	9.26866	8.65535	10.2812	8.45286	9.17318	10.4824	9.82146	8.45204	10.3065	10.6192	8.82146	10.6166
MTOR	9.80864	10.8896	10.8261	10.7127	10.0481	10.1768	10.3504	10.3146	10.3236	10.3968	10.4521	10.1464	10.6139	10.896	10.593	11.0408	9.98584	10.4393	10.1494	9.94017	11.2815	10.4821	10.5492	10.3646	10.2795	11.2158	10.1916	10.2737	9.7766	9.19673	10.0111	9.93826	10.1191	9.9857	10.308	11.1512	11.4813	10.4787	10.545	10.5921	11.2383	10.5706	10.8346	10.7149	10.6137	11.013	10.6125	10.2268	10.3534
RPA1	10.4355	10.1859	11.0019	10.6971	11.236	11.6508	10.8516	11.5294	12.0849	10.4055	11.1153	10.954	10.608	12.1911	11.3523	11.0036	9.09882	9.99464	11.32	10.3721	11.3988	11.3565	10.6031	11.6809	10.8724	11.7681	10.4757	9.74584	10.3797	10.5625	9.34363	9.99534	10.2944	10.7422	10.5638	10.8757	11.2382	10.6304	11.1897	11.3349	10.3516	10.9564	10.6875	11.2232	10.9832	11.7038	10.5524	10.4305	10.8464
TNFRSF10D	4.7761	4.73335	6.2114	8.2075	4.90207	5.54535	4.15381	7.49506	8.0677	6.11686	6.54535	4.83289	9.60251	8.38284	6.55612	6.54535	6.8009	3.91648	6.29462	5.53916	6.42962	5.94017	5.32912	6.27984	4.2555	7.5157	5.80993	4.65535	8.02181	6.10643	6.17393	6.01792	4.43962	6.21335	6.70598	7.15684	5.61176	5.22882	6.81506	3.75489	6.96232	6.55305	6.84423	4.57289	3.48543	5.81506	8.27473	7.73674	8.1644
LAT2	7.38198	5.20945	5.12516	9.68615	6.31832	5.02237	4.42626	4.12102	6.60881	5.30743	9.98485	5.05745	8.15987	5.49185	7.32283	7.69766	5.60585	7.0864	6.86047	6.80993	5.7252	6.8392	6.91528	4.66107	5.31107	4.40599	5.71973	3.67807	5.35755	5.27426	4.34341	5.07895	3.99095	5.95884	5.9472	6.11894	4.70598	6.08746	6.67666	7.06286	6.94837	5.88264	7.63807	6.76686	6.08958	5.85798	7.78986	6.08746	6.92719
AFAP1L1	5.8802	6.11478	6.01792	9.25526	7.10538	7.74483	7.54071	7.26397	8.26068	7.04985	9.21699	6.69209	10.2037	7.52748	7.28817	6.57289	7.10748	6.8716	8.06985	6.70321	10.3995	8.42878	7.69209	7.18686	8.271	7.80671	6.83794	6.05094	7.26209	6.67807	7.20555	7.79831	7.45943	7.56986	7.13545	6.6851	6.98641	7.01346	6.64241	7.66747	6.70874	7.87958	9.06366	6.08534	7.13545	6.29646	9.08135	7.16088	7.65678
NUCKS1	11.8802	12.7641	12.784	12.0915	12.9864	12.5516	12.5783	12.2852	13.0518	12.4704	12.5855	13.0335	12.0306	14.0649	12.9093	12.8542	12.801	12.9533	12.5352	13.0356	13.2109	12.5412	13.1333	12.6169	13.2503	15.1441	12.7108	12.4288	12.555	12.4402	12.3695	12.5341	12.2662	13.3956	12.566	12.5374	12.8176	12.5758	12.2391	12.6583	12.6007	12.7519	13.2465	12.3646	12.8869	13.3946	12.5182	12.7469	12.3465
DHCR7	10.3192	10.8849	10.806	11.1128	11.6466	10.7745	10.5674	11.8028	10.5466	10.4716	9.48301	12.3331	10.3087	10.9318	11.3558	10.1257	10.9562	9.97928	10.1642	10.2292	10.8488	10.4255	9.89739	12.2581	11.2837	10.9898	10.6571	9.60363	9.86248	10.5471	9.77775	9.48039	8.82496	11.236	9.67437	10.216	10.7313	11.829	10.78	12.0494	10.0839	9.60622	10.6886	10.4044	10.0111	11.0729	10.1981	9.89239	10.8014
SBDS	10.2288	10.6556	10.7377	10.4658	10.4476	8.926	10.2629	10.2547	10.3245	10.8773	10.2262	11.0535	10.9769	11.1041	10.4845	11.0792	9.80864	10.3506	10.6073	10.5392	10.1187	10.373	10.2594	10.4629	10.4762	11.257	10.3475	10.5003	9.91633	10.0336	9.79734	10.1864	10.7635	10.346	10.4612	10.4799	10.5127	10.3786	11.4225	10.3924	10.8719	10.7383	11.0419	11.049	10.1271	10.067	10.8722	9.91349	11.0788
ADAM9	11.527	10.2144	9.88829	11.5699	12.2891	11.8308	11.3	11.8897	9.56758	11.0307	12.8821	11.8055	12.0268	11.4224	11.6921	11.3073	10.1279	11.5048	11.6676	10.2691	11.0109	10.3249	10.0803	10.4622	11.6119	12.039	10.3161	10.8761	10.8278	9.55612	10.2502	10.8163	10.9952	11.502	11.6218	11.3016	11.4885	9.886	11.6094	12.0809	9.34696	12.2004	11.9933	9.47695	10.7157	10.209	12.1591	10.0728	12.8059
LRCH1	9.70563	9.21335	8.44997	9.8986	8.61361	8.91678	8.04221	8.69801	7.50541	8.36763	8.71253	8.34341	9.45574	9.72979	8.61102	9.28817	8.17891	9.27263	9.22954	8.61397	8.91797	8.79572	8.71321	8.07575	8.59021	8.66782	8.53644	8.84423	8.07895	8.03232	9.05393	8.14364	8.31832	8.82177	8.83321	9.25526	7.85798	8.36982	8.6858	9.32305	8.16993	8.89026	9.29117	8.00731	8.32867	8.01737	9.75439	7.97728	9.30218
STX11	7.28263	4.70598	4.20945	8.86975	5.82018	5.16993	6.78529	7.3443	5.67525	6.0917	7.8392	5.42626	7.57818	6.32193	6.8679	7.55919	5.39575	6.75087	7.81057	6.48704	4.87774	6.38888	7.36807	5.39575	5.59991	5.94953	4.94486	5.42626	6.62644	5.42291	4.72792	6.31651	4.72247	4.80735	7.1819	8.13545	5.06178	4.76022	6.02015	7.87036	6.76553	6.35579	6.46271	7.95942	4.78136	4.03562	7.99379	5.52356	5.30743
ZHX3	8.89603	9.58289	8.95797	9.50839	7.88325	8.108	8.54458	8.84204	6.23266	8.14313	9.0129	8.4446	10.113	9.69836	9.04248	9.2738	8.77643	9.06663	8.50819	8.25408	8.74248	8.32328	8.25644	8.67948	8.90749	9.05338	8.41363	7.92362	8.52982	7.71356	8.24365	8.39575	8.23506	7.7866	7.89785	9.10355	7.30652	8.31967	9.9334	8.44419	8.6435	7.9571	9.40024	7.84109	8.41701	8.75556	9.46291	8.75922	9.26538
ARHGAP31	8.44832	8.48382	6.72383	9.81442	9.10669	7.85985	6.84925	7.04658	6.32012	5.82782	9.14542	8.10276	9.60752	8.45984	7.85112	11.0287	6.18388	8.45697	8.88264	8.47492	7.95478	8.82845	10.3807	6.44956	8.35094	8.14109	7.71631	6.43463	5.51728	6.10643	7.71631	6.19771	6.21917	8.21868	6.57137	8.48864	7.11478	7.65249	7.92184	9.78921	7.97671	7.78725	9.42543	7.47411	8.50343	7.41363	10.2793	6.67101	8.77742
HEY1	8.67313	5.36807	6.35226	7.09803	9.23482	7.37504	6.35579	7.96924	7.23649	6.48382	8.43254	7.42122	9.93325	10.3789	5.84046	10.5712	5.62936	6.07253	6.49506	6.07253	6.82782	8.49426	9.04631	8.34074	8.6703	10.2322	5.55766	7.84298	9.67525	6.03562	8.98242	7.71012	5.79442	7.73335	5.66107	7.11894	5.70321	6.79312	9.02459	7.04002	8.52865	7.1127	5.9331	5.29278	7.26866	5.91169	7.04439	5.91409	5.8125
DUSP1	12.409	10.8838	9.42038	13.7098	11.8195	10.9584	11.4709	13.428	10.4528	11.3472	11.9279	12.5548	14.3885	13.037	12.5467	12.0579	12.1678	11.611	12.7039	12.9851	10.4037	12.3976	13.0421	12.6786	10.6659	12.3915	11.2719	11.0663	11.8235	10.0733	10.9346	12.4605	11.0899	10.3159	11.9298	13.1522	11.2337	12.3359	11.0361	12.4879	12.0585	11.1755	11.0359	13.0886	10.3874	9.79718	14.4817	9.50323	11.3747
TMEM45A	8.08002	11.2867	6.96924	7.40429	10.0444	6.35579	6.64674	10.5572	5.93782	8.71562	8.47249	13.3004	10.4439	10.9729	10.9194	11.9625	7.33092	8.14313	9.07119	11.4576	10.2121	6.47411	8.81378	10.5641	9.31492	10.2148	6.71973	6.58195	11.1487	5.30743	4.12102	4.15381	3.60881	7.83794	5.84549	8.93251	2.43296	9.75706	13.6073	8.56834	7.52904	8.37764	13.3476	6.92837	6.52356	6.96347	9.66302	11.9449	8.66853
CYP4F12	9.99577	7.73268	8.86821	9.79847	9.35094	6.58646	10.3449	8.33985	7.25739	10.779	2.1375	7.67313	3.45943	-0.321928	4.36457	4.64386	11.1295	8.15482	6.86542	7.89482	7.2555	7.99492	6.76288	8.30697	9.20408	2.90689	8.2075	10.6989	9.68089	9.75355	10.0962	10.6807	9.7657	7.28817	9.72195	7.78594	10.8965	9.76852	7.80478	2.56071	10.1169	9.37895	6.50303	7.66035	9.2861	6.37156	6.76553	9.45409	9.60159
TRIM9	6.60585	4.51096	5.49825	4.75489	6.12516	5.27426	-1	6.25172	4.80219	3.89724	1.848	8.94895	5.17792	6.16189	1.67807	1.88753	5.76818	8.83826	3.18587	6.08958	2.848	5.52356	6.63372	3.926	6.74685	7.9542	2.74416	3.63227	2.26303	3.16993	6.3505	4.48543	7.02237	5.97269	4.72247	5.19377	3.20163	3.73335	3.66676	4.66107	6.03122	2.43296	6.96	5.33271	4.71699	6.64818	6.24031	4.05311	3.8679
ERMP1	11.714	12.3217	11.8673	11.0307	11.679	9.15279	12.26	12.3933	12.6328	12.3448	8.27752	12.1294	11.2674	11.6076	11.9556	9.6435	11.5171	12.4984	13.2363	12.2766	12.2923	11.3709	11.0961	10.8117	11.9584	11.4816	13.8281	13.0656	12.9055	11.7803	11.4283	12.1448	9.70857	11.047	11.9682	12.6742	12.3814	11.9325	11.508	11.4214	11.1016	11.2623	10.4883	11.7777	12.2343	12.5929	11.8449	12.9823	11.9376
PYGL	13.2974	11.0939	12.2114	11.0018	12.6065	12.3738	6.74281	12.4132	10.5636	11.2236	10.6866	13.2665	10.8858	10.0027	11.5722	11.0743	10.4828	13.0701	10.1896	12.72	11.1661	10.1757	12.8915	10.4626	12.1612	8.81186	9.69905	11.0469	9.14287	11.3197	9.4582	12.6458	12.2725	11.2823	11.9533	10.4605	11.258	11.7194	12.9193	10.6426	9.36041	12.3465	12.914	10.8464	10.9956	11.1677	10.6622	11.2052	10.7715
TLCD1	8.2635	6.73335	8.42962	7.05961	7.85425	8.82909	8.09592	7.86233	9.41701	8.42417	6.35931	8.74214	7.45204	8.07575	8.07628	8.56415	9.27263	9.31583	8.99237	10.6389	8.05745	7.07575	8.94457	9.3217	9.47411	8.43879	10.1721	9.26186	9.42668	7.29921	9.64692	8.13237	7.99887	9.20041	8.37591	8.44956	10.0733	9.44853	7.85922	7.90629	10.9658	8.09064	5.79961	9.35204	8.1918	7.97957	8.34474	8.27659	8.51846
ARSJ	4.83794	5.15381	3.21723	5.65821	5.29278	5.46271	4.48543	4.12102	3.45943	1.53605	8.71528	4.22497	8.71699	3.7761	7.2114	5.9331	4.89239	5.73335	5.90207	5.87036	6	5.26303	5.49825	5.07468	5.22882	5.47249	4.29278	2.32193	3.32193	2.90689	2.63227	2.90689	3.08746	5.31832	3.3505	6.93664	2.03562	3.30743	5.59991	5.19771	5.33628	3.80735	9.56434	3.94486	4.42626	10.5848	7.99209	2.94486	6.1918
ARRB1	6.71425	4.78136	7.38111	8.75389	6.67807	7.37504	8.53021	6.70321	8.78758	5.36807	9.50819	7.18785	7.97499	7.52121	6.43463	8.43254	5.55766	8.00225	9.07601	7.5691	6.42962	8.37417	8.35094	6.40769	8.1267	6.3147	7.93369	6.15785	7.6388	6.76155	7.25361	5.53916	6.50621	7.2937	6.85798	9.04685	8.9629	7.3505	6.28725	9.70598	7.69975	7.52199	7.41109	9.19279	8.98982	5.2211	9.71836	6.3906	9.70113
CRK	9.46964	8.88417	8.89148	9.6591	9.46801	9.48925	9.04712	9.50204	9.49526	9.2353	9.74079	9.66676	9.51017	10.5912	10.0477	9.91109	9.17493	9.451	9.84109	8.8802	10.4768	10.0579	8.96319	9.16792	9.89769	9.82988	9.13006	8.83573	9.38133	9.15305	9.10617	8.824	8.71321	9.69436	9.75722	9.98171	9.82861	9.09223	9.87021	9.67384	9.88829	10.1901	9.65123	9.72622	9.29163	10.2924	9.95913	9.75489	9.67737
RBPJ	9.43003	9.15558	8.35447	8.77479	8.68755	8.38457	8.27752	8.6077	9.47046	8.66534	9.67083	9.2724	9.73098	8.91648	8.79799	9.46291	10.3458	9.20653	9.56224	9.68877	8.82369	8.9472	9.13006	8.52826	9.32486	9.32957	8.49426	9.1352	9.43588	9.92511	9.03232	9.22906	8.64997	9.68633	8.58045	8.87989	9.02652	7.82209	8.80735	9.46087	10.5281	9.15482	9.51076	9.85347	8.90719	8.98783	9.25219	9.37634	9.76653
TMEM65	8.74349	8.88844	7.90509	7.80413	9.16289	8.38068	9.28794	9.33784	5.41616	7.59842	9.12903	9.47168	8.66747	9.15507	9.26303	9.90373	7.30104	8.1644	9.35337	8.97039	8.14313	7.44211	8.79766	8.11842	9.33963	10.5911	7.43212	8.90147	8.92867	5.45615	8.74349	6.19771	7.11374	8.68825	7.14466	7.87344	6.98299	7.44294	9.15406	7.60437	7.69975	8.52669	9.42878	7.75489	8.13391	8.38629	9.19697	8.4623	8.05148
RAVER2	8.51175	8.8173	5.38888	7.57818	8.89936	8.65392	6.87774	8.69975	2.76553	8.48543	8.23362	8.25456	9.14364	9.36807	8.60511	7.48784	8.46883	7.41954	8.95391	7.82528	8.63045	7.56453	8.28817	8.68194	8.58721	10.4102	6.73606	8.21675	8.38845	8.0634	8.10224	8.37851	8.18884	8.96203	8.4582	8.57137	6.8936	7.54226	8.82305	8.75255	8.13237	8.90629	8.6014	6.91169	7.06501	9.56262	8.15634	8.10224	7.79246
MBTPS1	11.2019	11.6501	10.88	11.2737	11.5294	11.2577	11.9827	11.4721	11.7367	11.1957	11.5631	11.5527	11.4527	11.8457	11.6101	11.5798	10.7018	11.2872	11.7097	11.2137	11.4622	11.5863	11.6447	11.8843	11.3115	11.5438	11.2709	11.4368	11.6122	11.1777	11.3766	11.153	11.3325	11.4696	11.4204	11.438	10.4344	10.9094	11.5714	11.3805	11.5958	11.7892	11.5305	10.4971	11.2286	11.3915	11.2787	11.4367	11.5248
CAMK1D	7.78398	6.73335	2.1375	7.91648	7.05528	7.33181	7.35226	8.53993	4.39917	7.24793	7.74685	8.31877	6.70736	8.34961	4.75489	6.82782	7.56301	6.76951	8.30561	7.17991	6.7252	6.83036	4.73877	6.31651	4.87774	6.04221	5.74953	8.35623	8.72622	7.41193	6.56377	5.84298	5.53916	7.16189	6.49985	7.30469	6.60437	7.47573	6.46597	7.20653	5.19771	7.77479	7.22497	4.71699	3.58496	5.86295	7.29554	7.81442	7.76421
LGALS3BP	15.042	13.8619	12.7251	13.0469	13.5025	11.6301	13.973	14.4716	11.7772	14.1674	14.0108	11.363	12.9052	10.5045	13.9823	14.1613	15.2198	14.9233	14.6189	14.7622	13.6346	13.9704	14.6104	14.3415	14.2135	10.9052	14.3405	15.3933	14.9613	14.5583	14.127	14.5517	14.8739	14.3618	14.8323	13.3158	13.2205	15.1073	14.2202	14.2041	14.2422	14.6567	13.8151	12.272	14.3912	13.5313	13.978	14.4952	13.3129
IFI6	12.2703	11.1191	8.87006	9.14924	10.1754	10.6252	8.50502	9.04248	8.65356	11.1058	10.6169	10.6153	9.76703	8.74012	8.61912	9.84172	10.7308	12.1625	13.15	10.6229	8.61361	10.8784	14.2303	12.5283	8.00787	9.48543	10.8292	8.41659	8.94193	10.1261	9.31107	9.69436	8.1809	12.5279	10.0752	10.4452	8.31786	12.7949	9.19599	10.7138	7.55689	9.38241	11.5555	8.82655	14.2266	10.1515	11.488	9.8614	12.0958
NPTXR	6.06824	10.7648	9.17318	9.96246	4.87283	10.1652	4.62644	6.0268	7.41193	7.66534	5.01792	6.20163	6.79312	6.81762	7.11894	7.14568	9.2075	9.91049	9.62607	7.23458	9.45759	10.3061	8.24982	7.14466	7.17891	9.16516	9.79133	9.73013	8.98584	10.1567	6.99548	9.85034	10.0481	6.97154	9.33092	9.99605	7.32643	9.74719	6.30195	10.6155	9.54767	7.19279	8.93782	6.94953	7.15987	5.41278	7.64818	11.2553	8.17792
CD47	12.0321	10.6892	11.078	10.8794	11.4839	9.22014	10.4244	11.4599	7.19967	10.1772	11.0772	10.96	10.1703	10.115	12.4332	11.3348	10.5263	11.6527	11.5082	11.5113	10.3606	9.72332	10.7768	12.0606	9.37526	10.5631	11.0128	10.4152	10.4592	9.39275	10.2954	9.84941	9.93884	10.9858	11.0777	11.5622	10.6357	11.0039	11.1517	13.4184	10.4708	10.8365	12.2027	9.16842	9.31175	10.4381	10.6511	10.1828	11.6665
PIP4K2A	9.783	7.53993	8.38327	10.5695	8.32733	9.668	7.75756	8.07093	6.76288	7.76752	9.94997	9.00647	9.98769	8.99831	9.25148	9.0677	8.38931	9.45594	9.75405	8.87744	8.15634	8.79766	9.06447	7.98242	8.13391	9.42899	8.59395	7.53138	8.10852	7.54921	8.15684	7.81698	7.95361	8.55459	7.95826	9.13802	8.2503	8.79377	8.61066	9.22255	9.35359	8.49025	9.40237	8.93162	9.02209	8.87067	9.80171	8.58233	9.30287
SFXN5	8.84737	9.29852	9.65392	8.80703	8.33316	8.61655	8.31107	7.94251	9.52435	9.10329	9.30447	7.0045	8.62095	7.38284	8.04985	8.1644	9.114	8.79149	7.98356	7.6858	8.02846	8.57894	9.50283	9.06609	8.76852	7.86047	9.07253	7.91409	8.01514	8.81089	8.41278	9.51136	9.53858	8.33762	9.24982	7.86047	8.9847	7.95128	8.27193	8.42626	7.69558	7.61765	8.54535	8.62242	7.33807	8.40088	8.00955	9.15406	8.09961
SLC4A8	5.50779	2.926	1.72247	6.40429	1.72247	2.16993	0.847997	1.48543	1.32193	0.765535	4.08746	3.37851	5.50462	3.30743	2.926	4.32912	6.35403	5.68089	3.74416	3.76553	3.848	3.44626	3.08746	4.71149	3.80735	3.27798	0.765535	1.80735	-1.32193	1.72247	3.3505	2.65535	-1	2.20163	1.67807	3.73335	1.53605	3.37851	3.57289	3.49825	7.90509	1.67807	4.97728	4.61471	4.16189	2.07039	5.17393	5.21335	4
TOMM20	11.6253	12.3356	13.2223	11.89	12.0625	11.6687	12.3852	11.6507	11.7956	11.9593	11.8869	12.2525	11.7829	13.2681	12.4423	12.1865	11.333	11.625	11.726	12.4426	12.3998	12.4869	12.0771	12.1955	11.9663	13.0922	11.3468	12.1707	11.9309	12.5216	12.4823	11.7581	12.0086	12.9738	11.733	12.3214	12.0544	11.8006	12.1818	12.5026	11.674	12.242	11.7299	12.3621	12.8425	13.1753	11.6593	11.6006	11.4123
WDR1	12.6157	12.894	12.3159	12.8875	12.7426	12.996	13.3067	14.788	13.7963	12.8155	13.2314	11.973	13.4983	12.3748	12.9752	12.9536	12.641	13.0961	12.7001	12.872	12.8764	12.5396	12.8407	12.1669	12.9942	12.6567	12.7753	12.7379	13.0904	13.2175	13.3069	12.4431	12.8524	13.2859	12.8338	12.9808	12.7041	11.7992	12.8213	12.4786	11.8757	12.8122	13.1296	13.3008	12.533	12.3804	13.3634	12.4701	13.0668
PODXL	9.83558	10.3932	8.26021	10.7502	10.7574	11.1148	9.8544	9.48824	7.93723	8.98726	11.5496	9.53391	11.4998	9.42038	10.2535	11.1257	9.13109	10.1757	10.0389	10.0445	10.864	11.7532	8.9847	9.57554	9.39103	10.3726	9.31538	9.73674	9.20604	9.5544	9.7897	9.40429	9.50422	9.94369	9.1127	10.0035	9.6171	9.73047	9.51728	9.96203	10.3955	10.5888	10.0568	9.77198	9.36938	9.2009	11.6316	10.1946	11.6355
ZNF83	10.6306	10.5945	9.83857	10.0885	10.163	9.04139	10.3982	9.72503	10.2634	10.9232	8.09329	9.66053	8.84737	8.57403	7.76421	9.35821	10.3918	9.81954	10.6488	9.64187	5.89239	9.69905	9.29209	10.4904	8.10381	8.07948	9.68738	10.3729	9.3936	9.24341	10.4361	11.1839	11.0599	9.8469	9.80203	8.87498	10.3862	10.3987	8.36457	9.6844	10.7721	9.45327	9.60678	10.808	8.54882	8.27426	8.71768	11.1752	10.1794
MAT2A	11.5558	12.122	12.2701	12.9195	11.4241	11.5244	11.3762	11.4538	12.3809	11.938	11.8562	10.5352	11.9508	10.8042	11.2744	11.7544	11.8473	11.3181	11.3733	11.5469	11.3506	12.0773	11.8043	12.3828	11.1649	10.8532	11.7375	13.0258	11.7691	11.5198	12.4216	11.8495	12.196	11.5451	11.9645	12.1902	11.2983	11.6696	12.0624	11.2229	12.1441	12.3492	10.9685	11.7609	11.7753	11.9655	11.5876	12.0816	10.9846
B2M	17.1057	15.961	13.3473	15.6425	16.6673	14.4575	13.371	15.3282	13.9594	16.171	16.3675	14.8955	15.1968	14.2673	15.3929	15.3303	14.9284	16.456	15.0551	16.8492	14.9892	14.7432	15.8941	14.1708	14.1629	13.9918	15.4252	14.8568	14.6032	14.1457	15.0482	14.0149	14.1216	15.4687	15.5788	16.2287	14.7564	15.4683	14.0293	15.227	13.7659	14.9586	17.2153	15.0961	16.3153	15.0847	15.9994	15.0815	14.9031
IFI16	13.0886	12.5382	9.34873	11.6558	12.2093	7.24982	7.67313	12.2117	8.08799	11.9523	11.9648	12.131	11.2537	9.4816	12.5057	11.189	13.3634	11.77	11.2765	12.5496	12.0906	9.25574	11.688	11.8384	9.93826	13.2815	11.5058	11.4842	11.3263	11.3537	12.0373	10.8766	9.10669	11.088	12.1816	11.8717	7.78921	11.832	12.6832	9.54554	10.2181	12.3176	13.3171	10.0309	9.94559	13.3913	11.7444	12.0916	10.2441
HERC6	10.1204	9.97542	7.18388	7.61839	8.35094	7.633	6.00225	6.8125	4.18587	9.41933	8.48059	7.02791	6.98299	7.49105	8.36588	8.22159	7.96694	8.3733	8.20555	7.6632	9.1644	7.46842	8.9969	8.06717	6.04876	7.11894	8.11426	8.14517	6.97957	7.50859	7.08321	8.05961	7.96867	7.94544	8.60992	8.95128	7.34074	10.1929	7.43463	8.57856	6.7252	8.75989	10.5622	6.6851	8.04056	8.96463	9.6664	8.16239	9.3015
BST2	12.9776	12.7798	8.33271	10.8578	12.5035	8.80219	7.6858	11.4938	8.82177	12.8517	11.0984	11.8002	8.69314	8.67983	12.167	9.63118	8.26303	12.804	9.85331	12.5908	11.0554	11.912	13.1765	11.0445	11.4266	7.46597	9.72792	11.8275	12.9269	12.4143	7.53605	12.1834	12.6833	8.3147	12.0343	11.1271	10.9056	12.8581	12.3085	9.07601	9.42606	12.535	13.0212	8.92214	8.16641	7.09908	11.4698	12.8427	8.46393
IFI27	13.1935	12.8359	7.40429	9.16289	13.0398	11.5111	7.15279	6.96347	7.49506	13.7078	12.5664	10.8334	9.26585	9.35469	10.1508	9.42626	14.1864	10.429	10.8202	12.0113	11.5124	11.1585	13.8953	10.4082	8.14517	7.97556	10.9339	11.3309	10.9538	10.9958	11.2073	10.3519	8.27473	10.5656	8.6865	9.296	6.11478	12.9452	12.2553	8.60066	9.08799	12.3312	13.1025	9.52376	14.058	12.8816	12.125	13.0441	8.76089
EIF2AK2	9.73657	8.59432	8.34252	8.02514	8.43379	9.65857	7.55842	8.67243	7.68159	8.45286	8.47249	9.2628	8.85175	7.979	9.47188	8.70805	8.37112	9.07815	10.084	8.91648	8.82369	9.28401	9.80397	8.98641	8.28123	9.90839	8.60251	8.53294	7.86171	7.49346	8.89057	7.95652	8.08268	8.08852	8.32912	8.52826	9.27705	9.51806	8.24888	8.14517	8.22689	8.71802	9.2529	9.20579	9.08375	9.07521	9.39874	7.88142	8.54303
FGD6	8.9867	8.43921	7.28355	8.77182	7.70598	7.93251	7.69905	8.38198	7.74886	7.81954	8.50024	8.63045	7.71081	5.58496	8.66391	9.19032	8.71802	9.74315	8.808	8.62571	8.51136	8.05528	7.49025	8.63662	6.89603	8.15886	6.824	6.76818	9.65302	5.2211	8.33584	6.34873	5.60288	7.80542	7.98755	8.68335	7.85425	7.91648	7.85425	9.2148	7.80219	8.93575	10.6733	9.06393	8.1298	8.633	9.42459	8.92659	9.49865
SYNJ2	8.57289	7.50303	8.46557	8.63807	8.60622	7.71149	9.5889	9.62626	8.81089	7.90509	10.2741	9.05637	9.31447	7.47897	9.06016	8.86542	9.09223	9.14898	9.38651	8.8802	9.28864	9.86558	8.03177	8.67842	9.04658	8.16641	7.8802	9.17542	9.24579	6.31651	9.16491	7.3637	7.66888	7.72588	7.83479	8.72758	8.72007	7.9629	8.44336	9.31334	8.82559	8.8189	8.60844	8.46842	8.20945	8.63626	10.1307	8.52435	9.45286
RTTN	7.2384	6.93074	7.6703	7.28448	8.01903	7.15381	7.6632	7.84486	7.61176	7.03122	7.48543	7.41024	7.66605	8.45368	5.98413	7.79572	7.41024	6.9507	7.09276	6.93782	7.64674	6.87036	7.41109	7.49506	7.27053	7.61102	6.58346	7.51333	6.74551	6.66391	6.55919	6.68229	6.70183	7.49905	6.71836	6.99887	7.57969	6.97384	6.02015	7.53916	6.64818	7.52904	7.00113	7.37764	7.24603	8.84894	7.64169	7.2114	6.60585
EEF1A2	4.39232	11.4866	6.56682	9.30127	8.69905	6.55305	9.53489	5.46271	11.7392	9.79214	2.29278	12.048	6.81762	7.89845	8.56643	0	8.36063	8.65821	3.83794	10.9858	2.56071	12.0493	4.7761	8.39017	9.75639	10.5596	8.50541	11.5449	9.73285	10.7261	8.44915	12.5049	12.7542	8.72178	6.48543	7.26021	12.2847	9.10145	8.30788	6.30925	11.8422	8.53138	7.60955	5.84298	2.26303	5.34696	6.58796	11.1644	8.24079
PDK4	10.6264	7.26585	8.77643	9.82161	9.13083	9.6215	8.0864	7.80413	6.06178	6.75221	9.85736	9.47046	9.25927	11.4296	5.26303	11.2782	6.08108	8.85736	11.4484	8.55382	5.44956	9.33918	8.99887	7.13134	7.74618	8.42291	10.1874	5.67807	6.15987	5.69766	6.26491	7.13545	6.848	7.58721	6.95303	9.87897	11.6154	9.05934	8.55957	8.89845	10.7029	6.74551	6.8802	8.77215	9.02652	6.89845	12.1084	7.5345	8.70356
EPAS1	13.1041	11.5313	11.658	13.1059	13.4961	10.7524	11.3864	12.9661	9.41616	11.8836	11.78	11.0883	13.2219	12.0086	12.6444	12.004	11.7859	12.7442	12.6064	13.2093	11.3411	12.2827	12.3763	12.3697	13.5731	12.5578	14.158	12.44	11.8969	11.6269	13.1507	11.9593	12.2007	12.4601	11.7028	13.4025	10.3491	12.3595	12.3274	13.5143	12.3543	12.8219	11.8064	10.3053	13.4044	12.4474	13.808	11.4039	12.0215
RRAS	8.6268	8.39318	8.10905	9.24031	10.0661	8.17842	7.81442	9.82544	7.34961	9.18512	10.4163	8.10276	10.5305	8.35975	9.06743	10.7274	10.728	10.1615	9.45121	9.49406	9.21286	7.90929	10.8991	7.36194	9.65464	7.84486	9.09196	9.80332	10.4617	9.98271	8.4446	11.0134	9.93177	9.53935	9.43525	9.72212	9.06555	9.26303	10.725	8.90629	8.3672	9.96578	10.8421	8.12928	7.87221	7.32373	9.616	9.48039	10.2027
PYGB	11.0077	11.4518	10.7587	11.6404	10.0417	11.1841	11.3787	11.2462	11.2067	11.055	12.2648	10.8757	11.463	12.0842	12.1175	12.1521	10.1792	10.999	11.4842	10.9875	12.3114	10.684	11.2843	11.3396	11.8887	10.2691	13.0648	10.2765	11.6715	11.1375	11.3944	11.0206	11.1525	10.4655	11.0253	11.9229	11.2201	11.0831	11.6001	10.775	10.5791	11.462	11.4777	11.2219	10.8029	11.7481	11.6354	11.4189	12.6016
HR	8.74147	9.62863	6.17792	11.0492	10.5509	5.84298	8.1644	9.24911	7.4814	9.57818	1.48543	7.78136	9.21116	10.0779	10.8141	5.12102	9	6.0917	5.78136	9.57365	10.6742	7.86666	7.05637	9.49506	8.39575	7.62278	11.2166	9.8736	8.1416	9.95492	9.66693	10.9985	10.038	6.45779	10.1324	10.5143	1.53605	7.15987	9.89966	4.75489	9.46271	10.3624	9.7096	4.73335	4.86295	8.64926	9.0182	8.47897	5.65821
SLC35F2	8.6872	9.14593	8.92273	9.02015	8.1153	10.2832	8.50502	10.6153	8.74012	9.43254	8.80929	9.12593	8.9884	9.55957	8.79961	9.00759	9.22376	9.13699	9.93929	8.51333	10.1752	9.02181	8.41363	8.47533	9.30811	9.20237	8.01123	7.69418	9.25148	8.92303	8.48784	9.52826	8.54959	8.96867	8.65213	9.91034	7.93487	8.92659	9.60899	10.1728	9.81282	9.61213	8.08002	8.57289	9.21917	9.79263	9.09961	9.58082	6.77347
TNK2	10.032	11.2909	10.9652	11.1836	10.3813	8.42626	12.5441	10.2037	11.3547	11.0477	9.96737	10.0688	10.2871	8.79051	10.6772	9.67172	11.8958	10.5194	9.37504	10.9444	9.15127	10.9558	11.1147	10.8717	10.4366	9.13417	12.0082	11.6406	11.7914	11.6453	12.2533	11.2698	10.6239	11.5786	11.169	11.2027	10.724	11.1779	10.2654	9.7923	11.2632	9.63626	9.48684	9.84046	11.4181	11.1888	10.2401	10.3375	11.5077
SLC15A2	7.40684	6.75221	7.39917	7.75087	7.36019	7.45779	7.47573	7.50541	5.83289	6.30561	4.88264	7.09487	5.38198	7.91648	9.77775	8.41743	6.19967	11.464	10.5151	6.56377	7.5345	6.84674	8.74113	7.88509	7.59544	7.86604	8.49225	6.3345	7.99718	6.14568	5.8505	6.92006	7.44626	7.07361	7.17293	9.62936	5.99095	7.79051	8.53761	10.1073	8.07146	8.28216	9.55957	5.04002	7.49265	6.97039	6.53605	6.92362	6.33628
ZNF217	12.2389	11.4162	11.3717	11.1782	10.9511	11.7563	12.0514	11.3026	11.2394	11.0635	9.74214	11.97	9.96795	12.1496	10.1739	11.153	10.7202	11.4978	10.9061	10.8764	10.4828	11.2567	9.73573	11.0026	11.5707	10.2994	10.9863	11.0621	10.3793	10.3007	11.0134	11.1461	11.1462	11.1817	11.3318	11.233	11.2264	11.9719	10.5105	10.8105	10.8114	10.5272	11.0412	11.8308	11.2213	11.1633	11.1218	11.0307	11.4456
TFCP2L1	9.74147	7.59768	8.1375	7.48704	7.71081	6.78005	5.22882	7.33985	4.07895	7.70183	5.56377	7.60733	8.58195	6.5157	7.73539	10.2166	8.56948	5.10014	9.3147	6.64674	6.4822	8.93221	8.60288	7.57061	7.59544	6.56834	6.73606	7.27333	7.25077	9.13878	6.41954	9.45471	8.29921	6.93192	7.55075	7.95245	9.81698	7.2555	8.75054	5.31832	9.43108	5.49506	10.1678	5.24031	9.92615	7.52513	5.71149	6.69209	5.38888
KCNIP3	5.54226	8.53838	3.98185	5.20945	3	3.15381	3.63227	2.7866	1.32193	4.72247	5.62644	4.56071	6.99887	7.66888	3.70044	8.80187	4.24793	4.46597	5.2211	5.10852	4.24031	5.92362	4.34341	5.12928	2.3505	5.44956	4.2555	3.80735	3.85798	6.60288	5.36807	4.32912	4.12102	4.71149	2.88753	5.56071	3.70044	6.21917	5.24031	4.06178	5.17393	1.926	6.63517	2.94486	4.55459	2.60881	6.01346	3.94486	6.62498
REEP6	4.97728	9.53838	9.6193	10.2992	8.76686	10.8017	9.35909	8.57137	10.6041	9.52982	5.63807	10.1779	6.55459	8.36326	10.5526	3.74416	8.75989	9.50621	10.8132	9.81218	8.08534	11.0008	9.63281	9.92466	9.2148	8.6994	10.6449	10.0236	10.7643	11.5939	9.39446	10.8099	11.0193	10.0314	10.6484	9.12153	11.0029	9.47168	10.2815	12.8622	12.4055	9.78349	5.42962	10.4354	9.81954	5.91169	9.44688	10.578	9.85985
RTN4RL1	0	2.72247	2.1375	6	1	8.96521	6.57894	2.45943	1.76553	0.137504	4.92125	4.32912	5.10434	5.2817	5.15785	2.10434	6.06393	1.26303	9.05718	0.678072	3.848	5.58496	1.848	8.27286	3.01792	4.54844	2.48543	-1.32193	3.54844	2.23266	5.0268	3	1.67807	2.88753	1.48543	4.51096	10.1568	3.07039	2.63227	2.56071	5.52042	-0.736966	7.55612	6.56224	2.58496	-0.321928	4.27798	7.11894	3.65535
TEX2	9.05148	10.18	10.1486	9.26162	9.12231	9.18834	9.39575	8.96521	9.06663	8.84518	8.74012	9.64566	9.66977	10.5624	10.9886	9.66427	9.23554	10.0501	9.81906	9.05961	10.4991	9.59077	8.92689	9.60344	9.54245	10.0094	10.0876	9.74584	9.31107	8.18289	9.00815	8.53838	8.8857	8.77347	9.14134	9.74719	9.20335	10.0904	9.64944	9.67101	9.20921	9.42962	9.70891	9.46414	9.84847	10.8277	9.5494	8.64997	9.6879
TXNRD1	11.368	10.5793	10.15	10.5092	9.32576	11.9036	8.85081	10.1009	11.0846	8.72724	15.0999	9.63681	12.4624	9.96463	13.1829	11.8465	10.964	10.685	11.3005	9.47147	13.2557	10.3306	9.7761	9.44688	10.3182	9.99972	9.72315	9.64332	9.46577	8.00843	9.3966	8.83857	7.36545	9.70027	9.76255	10.4319	10.8123	10.594	10.9761	10.3633	9.06824	9.88234	10.5693	12.1745	10.2587	14.319	10.9461	9.17916	11.2496
ROBO4	7.00338	6.89118	7.03012	8.86697	8.1153	8.85425	8.3336	8.2317	6.02459	6.4363	10.5944	6.26679	10.9818	9.03039	7.75355	7.89178	7.94778	8.1236	8.16692	8.22352	6.1918	9.7705	7.63662	7.67243	8.35094	8.59021	8.88509	7.48864	8.25597	8.44336	8.23697	7.77215	6.81506	8.00113	7.11166	8.33092	7.29462	8.10119	7.26021	8.50343	9.20921	8.18339	7.02237	7.27333	7.36194	7.08958	10.3682	7.77873	7.893
FMN1	4.07895	4.70598	-1	3.01792	0	1.1375	3.45943	5.04439	1.32193	0.137504	2.70044	2.7866	5.73335	2.40599	5.69766	6.00225	1.72247	2.48543	2.10434	1.26303	6.04221	0.378512	0.137504	3.12102	0.584963	1.76553	2.63227	3.01792	4.1127	-1	1.848	2.37851	1.37851	-0.736966	2.07039	4.33628	-0.736966	2.67807	3.926	1.43296	2.10434	4.32193	5.27053	3.65535	-0.321928	1.1375	5.47573	1.1375	5.00899
PGM2L1	8.4508	7.05528	7.56605	8.84172	7.9507	9.29967	7.72724	7.75889	6.65249	6.18587	7.51806	9.47594	9.64764	7.06717	8.24745	8.85425	7.33807	9.13699	10.215	8.03342	8.63517	8.03397	8.6471	6.78267	7.979	10.6115	6.7879	6.78267	6.73471	5.62936	6.69627	5.75221	5.70874	7.95536	6.98527	9.14338	8.26819	7.18488	8.11166	8.96521	7.64818	7.98641	9.36545	8.19476	8.62059	7.6879	10.2353	7.77413	9.30378
MAP3K5	8.79539	9.45984	8.90809	9.99478	10.8554	9.06205	10.9476	11.25	9.93575	11.3112	9.78382	9.91199	10.0997	7.26679	9.12593	8.12412	9.96463	9.93487	9.11374	10.0769	9.56967	10.3421	8.2914	10.7895	9.45306	9.47147	10.1664	11.2957	10.7106	10.1716	9.7897	10.6455	10.4305	9.48281	10.4597	10.8672	10.3321	9.12954	11.0604	8.11738	11.0342	11.2889	10.0125	9.44832	10.1307	9.60511	10.1364	10.7506	9.44936
ANKRD50	12.072	12.2983	9.91782	9.83589	11.6426	9.81858	9.63699	11.5626	7.76818	12.6611	8.55075	10.6655	9.16214	9.78562	10.791	8.96232	11.5771	11.5194	9.73573	10.4748	11.4683	9.99591	10.3141	10.1618	10.6501	8.70701	9.68825	11.4864	11.4703	11.3414	11.1522	12.5626	11.7956	11.2566	12.3617	11.656	9.38931	9.09355	11.3457	9.82384	9.92867	12.965	12.1307	9.21675	9.24413	11.112	11.0708	11.8908	9.893
RASA3	7.8586	7.94544	6.60733	10.6117	7.07682	6.9507	7.55842	5.88753	6.42291	4.9542	10.4637	9.52982	10.4045	9.3122	7.34696	7.54071	7.41024	9.14313	9.16239	7.69697	7.34518	8.2738	8.10066	5.63227	7.26397	7.24317	7.51885	5.21723	8.92748	7.35931	5.29278	7.95012	7.59544	7.13853	8.072	8.36851	8.58459	6.66676	7.99831	7.79507	7.69975	8.41447	9.43421	7.16189	6.91528	6.63952	9.71836	9.22328	9.31583
MMP16	3.30743	4.24793	1.1375	5.87283	3.40599	4.38543	3.12102	3.45943	0.765535	2.90689	4.41954	3.16993	6.86913	4.69488	3.01792	3.20163	3.41954	4.27053	5.73606	2.26303	3.08746	5.37851	4.20945	1.37851	4.51096	4.20163	1.96347	2.53605	1.67807	-0.152003	2.53605	0.765535	-1	3.58496	2.20163	4.16993	1.926	3.43296	3.96347	4.63227	3.45943	2.8679	6.51885	6.10852	3.32193	2.32193	6.6879	3.6893	4.77083
TMEM156	4.22497	3.01792	1.43296	7.94837	3.32193	1.848	0.847997	2.03562	2.848	2.65535	6.3733	2.29278	3.63227	1.20163	3.12102	4.24031	2.88753	4.69488	0.765535	2.848	3.08746	3.16993	3.51096	2.29278	1.53605	-0.152003	3.75489	0.925999	3.37851	3.23266	1.1375	7.13545	4.07895	3.43296	4.21723	3.66676	0	5.68089	3.10434	2.70044	4.90689	3.29278	3.60881	2.29278	2.26303	2.23266	5.96347	2.72247	1.20163
ZEB1	8.94632	7.61176	7.18982	9.88646	7.45039	7.88264	7.11582	6.91648	5.56377	5.40599	10.6637	8.75389	10.3036	7.8125	7.64169	7.57213	7.02791	9.35579	9.71888	9.42522	8.24127	9.31039	8.3156	6.71012	8.0607	8.98556	7.82464	6.61765	6.51728	5.77347	6.8802	6.94017	6.2891	8.27286	6.82528	9.32688	6.53605	7.43962	8.28263	8.98271	8.42459	7.41278	9.97527	8.04603	8.1334	9.37504	10.0881	7.05745	10.2251
EMP1	11.1803	11.6197	9.38435	12.889	10.9761	10.2567	10.373	10.7517	7.17891	8.99859	11.5309	11.6127	12.7746	12.3285	13.6773	10.5472	8.47857	10.3244	13.7444	9.85783	13.46	10.3505	11.8462	10.1284	10.4748	11.553	10.4609	9.91019	11.3809	7.92184	8.54767	8.60585	8.46393	9.52376	9.11009	12.2345	9.66089	9.41764	12.5987	10.4795	11.0514	10.8141	13.1701	9.53469	9.20848	9.57535	13.1601	9.14771	13.6118
IL11	6.1416	6.26491	5.40939	7.15381	4.77083	6.30743	3.63227	3.87774	4.04439	3.65535	2.1375	4.6837	12.0776	0	3.97269	2.98185	-0.321928	3.23266	7.25361	6.17193	4.55459	6.67666	8.58007	6.69488	4.01792	10.1264	4.29278	2.23266	2.37851	5.56071	1.1375	3.52356	2.53605	4.58496	3.1375	3.60881	3.56071	2.7866	4.36457	6.83036	6.2555	4.71699	5.95652	5.73335	2.37851	2.96347	12.132	3.45943	4.05311
CLU	14.8713	10.9192	10.8687	14.5601	13.8836	7.43962	9.45142	13.3029	9.83589	9.82718	14.0511	11.8717	13.7036	10.477	12.2416	14.4806	13.9904	12.6065	11.8876	14.4036	9.65159	9.91886	11.8947	12.8676	8.74886	11.654	13.7619	12.8227	15.6154	12.9815	14.3669	13.493	13.0219	14.8053	9.53158	13.5988	7.71287	12.7878	13.0995	11.2961	11.1552	13.4365	11.9644	10.9614	13.9301	17.5529	12.6608	12.0667	13.3985
RIN2	11.2288	10.5264	9.75272	10.2816	10.3641	8.68545	9.96622	9.47897	8.45574	9.67349	10.5414	10.7247	10.8112	10.604	10.8681	8.91558	7.45861	11.2016	10.9939	10.3359	10.7994	9.68001	10.1655	9.49105	11.0733	10.396	10.4052	9.47269	9.03315	9.05284	9.05311	9.40663	9.37699	9.52042	9.94281	10.8619	9.15431	10.4217	10.78	9.75355	8.62571	10.0598	12.0801	8.62132	9.71115	10.6056	10.879	9.51412	11.0458
TPM2	12.045	11.4214	10.569	12.4025	10.7049	10.8418	9.95565	9.36019	10.4532	8.30104	13.0555	11.8384	14.7828	11.3488	9.6339	10.8898	10.7503	12.0535	12.3475	12.7841	11.1089	10.15	12.5026	10.4928	10.7384	11.0272	10.47	7.57592	9.86124	10.3474	8.65678	10.8593	8.42878	11.8936	8.61508	12.9004	9.23577	9.73809	12.0333	11.1214	10.4144	9.25857	12.7752	10.5706	11.7619	11.3739	12.1668	10.685	14.0305
NHS	9.49446	8.56415	9.65875	8.93221	9.09961	8.1153	8.09856	9.23386	4.24793	8.76587	4.18587	8.02015	7.24982	4.51728	6.98982	8.34341	9.06582	8.72247	8.05148	9.37221	8.94515	8.35182	10.424	9.26749	10.0344	5.90689	6.99887	8.93958	8.79019	5.56071	9.72059	8.58646	8.12722	10.5553	8.6453	9.14338	8.49225	7.08852	8.40727	9.06286	7.09064	9.33136	9.23218	6.27984	9.7418	6.81762	8.28355	10.2501	7.02569
CTSD	14.7399	14.1991	13.0779	14.3949	14.8176	13.6095	13.4126	16.0051	14.6453	15.3168	14.917	13.5662	14.2738	13.7914	15.6725	14.0613	15.0287	15.2398	15.3141	13.9936	16.2357	13.5188	14.4667	13.6799	14.891	14.8418	15.7867	12.9758	14.4768	15.8706	13.5722	14.8948	13.4248	15.5016	15.1701	15.2326	14.0057	15.2209	15.5647	16.3724	12.6885	15.8738	14.2036	14.334	14.4361	13.5389	14.7413	14.9599	15.5394
ABL2	10.0323	9.19697	9.74635	10.0374	8.96029	9.00955	8.54264	8.271	8.53333	8.37287	9.25172	10.2298	10.065	10.0492	8.91588	9.76587	8.58195	9.08561	10.4124	9.39468	9.09223	9.41405	9.51057	8.68755	9.18239	9.75422	8.26632	9.00197	8.18239	8.23554	9.05691	8.35579	8.32328	9.30561	8.6489	9.19795	8.92184	9.31515	8.80864	8.75255	9.5263	8.99605	9.51511	9.36129	9.29255	9.41912	10.475	8.52709	9.00282
HDAC9	5.24413	5.1334	2.29278	8.19426	4	4.22497	3.45943	2.96347	2.848	1.53605	5.29278	4.64386	10.0458	4.51728	5.30378	6.33271	4.18587	4.55459	5.30012	5.1416	6.27984	5.44294	5.19771	5.49185	7	4.94953	6.49665	2.88753	2.26303	3.30743	3.3505	2.37851	1.07039	4.80735	1.48543	6.86047	5.83794	4.7866	3.72247	5.30012	5.71699	2.74416	8.48422	4.39232	4.76022	5.97039	6.67948	1.88753	8.27845
MLXIP	9.70165	9.39425	11.0863	10.5643	8.83763	9.54535	8.76089	9.5345	8.35491	8.32957	9.07815	10.0094	10.216	9.51964	9.8505	11.0202	8.6125	9.33494	9.5932	8.95187	10.3383	9.18438	9.82559	8.90479	9.59824	10.4179	8.66142	9.16189	9.80848	7.52669	8.49506	8.67207	8.39746	8.70217	8.54882	9.97413	8.41616	8.66285	9.98996	8.9542	8.45533	8.93103	9.7936	9.73166	8.73708	9.98342	10.4703	9.42354	10.7084
QSOX1	13.3828	11.0124	12.0867	12.8016	12.3563	12.7129	13.1097	13.2493	13.257	12.3613	11.6332	12.896	13.0854	11.383	11.8773	12.2605	11.983	11.0989	12.8852	11.6059	11.3981	12.459	12.5436	12.0302	12.3437	10.1717	11.6287	11.9686	12.3919	13.6831	13.2393	12.3479	11.8633	12.8386	12.8464	12.6129	14.2541	13.0295	11.4315	14.0496	11.279	12.8566	11.387	13.7328	12.1715	10.6261	13.5354	12.2494	13.2309
LRRC8A	10.0267	10.1538	9.32193	11.675	10.5245	10.0716	9.94295	10.7903	11.0041	10.3789	10.3974	10.5243	11.5771	9.81282	12.717	10.3433	10.067	10.644	10.7777	10.6548	12.6603	10.8028	10.462	10.3906	9.80219	10.6847	10.9569	9.72298	10.7343	10.1441	10.7805	10.6625	9.10119	9.2211	10.4089	12.4538	9.33136	10.0304	12.0571	10.8045	10.571	9.91453	12.6414	10.9982	10.1742	11.6599	11.8405	9.95841	11.5454
FTH1	15.4406	13.6744	14.2812	14.3574	14.5324	14.643	15.1993	16.1648	14.9295	14.3827	15.9504	14.7968	15.461	13.784	15.5548	14.9677	16.8529	16.5779	15.4902	15.8758	15.1904	13.9102	15.0903	15.0991	14.356	13.9171	17.3426	16.0532	16.0586	14.6926	14.6964	14.3947	14.3625	14.4001	15.017	14.8701	15.3238	16.9408	15.1095	14.76	14.6485	14.8791	14.3276	15.0113	14.8756	14.823	14.8088	14.3291	14.6744
CAV2	9.11972	9.29071	8.59507	9.42564	11.5963	8.85144	10.6379	10.1231	6.15785	8.63662	11.3856	10.0629	10.4257	10.5456	10.5547	9.2937	8.34961	9.66676	10.6736	10.2137	10.1084	9.35204	11.5366	7.83479	10.2051	10.8764	8.58759	7.62498	9.38565	7.70736	7.04002	9.39189	9.50641	10.6899	8.99039	10.55	7.66818	9.16214	11.9814	11.466	8.66107	10.6385	11.9011	8.04002	10.45	10.1015	10.5769	9.1467	9.97398
NAV2	9.09011	7.40854	6.35755	8.22641	8.27891	9.25762	9.1127	8.92422	8.71528	8.78398	6.8392	8.90358	10.3929	6.75756	8.09645	11.4046	7.02791	10.7137	10.4582	7.97785	9.06743	8.83605	10.9715	6.62644	7.42122	7.03122	8.9901	5.62352	7.41954	4.52982	9.41426	5.72792	5.73877	8.73843	8.06717	9.88234	10.0694	8.41954	8.97183	12.2319	7.11686	9.76752	9.88264	10.078	8.99831	6.75622	9.46862	8.99266	9.82114
LDLRAD3	6.71425	6.24793	5.58195	6.79312	5.47897	8.2114	6.79701	6.34341	4.39917	4.00899	7.39489	5.83036	8.36238	8.69314	7.77149	9.22328	5.50462	6.32912	7.05637	6.07253	8.2114	7.48945	6.15381	5.1819	6.64386	7.91169	5.39575	5.80219	5.04002	4.61471	5.59096	6.04439	5.98641	5.41954	6.64674	6.6014	4.59694	5.65249	5.04002	5.80993	6.32373	6.93664	6.89118	7.14057	6.92481	8.10486	8.38457	7.06501	6.04876
LPCAT1	9.39682	10.7004	10.7919	11.7057	9.86155	10.387	9.82273	11.8645	12.0852	9.73691	9.91767	9.13494	11.5421	10.673	9.77775	8.57365	11.4277	10.4665	11.1125	10.1682	9.4292	14.8295	10.7495	10.6738	12.916	11.3434	10.1119	10.3541	11.6154	11.051	10.8269	9.89451	10.3867	10.6443	9.79539	9.77726	12.2402	10.6393	8.57061	14.1677	11.4476	10.5028	9.99435	9.63209	11.1995	9.69418	10.9047	10.9102	10.972
HSPB1	15.1672	15.7348	14.503	13.9291	15.6937	11.8451	15.4725	14.2519	14.644	15.8373	12.9253	15.2323	13.4438	13.7131	16.5881	13.3199	14.8284	15.5803	13.9975	16.5858	13.9321	14.6292	14.6209	14.0809	14.7396	13.4913	15.2253	15.2151	15.3768	16.3616	11.7516	15.5415	15.932	15.4376	14.7762	15.1672	13.7105	16.7751	17.5168	14.9811	14.6996	15.0244	15.6166	12.7648	15.7148	14.952	14.271	14.8653	13.7235
RHOBTB2	9.24674	9.74113	9.11972	10.6567	9.78953	8.43754	9.56815	10.631	6.32193	9.34052	9.24103	7.60585	9.77132	8.18438	7.52435	9.6591	11.2233	11.9118	8.07093	9.54747	8.9571	11.0729	11.9485	11.5511	10.669	6.92125	10.4401	10.5323	10.7581	11.0187	10.3273	11.078	11.8036	8.7046	8.85112	11.0423	8.21675	9.5611	9.18016	9.33047	8.36851	10.0104	9.27961	6.82782	7.78725	8.6014	9.64854	9.73437	9.80864
SORT1	9.85112	10.9566	11.1304	10.3951	10.2663	11.8155	10.2466	10.1802	9.95361	9.96188	9.06932	11.3069	11.2663	10.4832	12.1854	11.2017	10.1719	10.9405	12.791	10.253	11.5487	10.761	10.1722	11.368	10.7831	11.5615	11.1362	9.54187	10.8991	10.4829	10.549	10.345	10.4398	10.9654	11.4013	10.9791	10.3931	11.6167	11.7213	11.9468	10.2725	11.5571	10.1009	10.257	11.1307	8.83415	11.1148	9.91797	12.224
NRSN2	8.00338	9.62425	8.7364	8.49745	7.63081	9.75455	5.79181	8.01067	9.24982	8.37504	10.2446	8.85487	10.2348	10.8231	6.46271	9.13981	9.62917	8.10905	10.2934	9.08348	7.60363	8.96029	10.2975	9.00647	9.00787	10.9523	9.29117	8.46638	7.62717	9.65821	8.6279	9.59395	9.55478	8.79246	9.5378	8.16491	4.6837	8.18438	7.98868	7.35226	10.0275	9.19057	9.84737	8.86821	8.77808	9.34007	8.96145	9.67136	8.45697
CST3	12.8831	12.7155	12.3268	12.3719	12.3891	12.2316	12.3408	12.5757	11.0705	12.8868	13.5236	11.6796	12.3751	12.8891	12.1341	12.2766	12.1105	11.7453	12.5873	13.3664	12.1808	12.0833	12.666	12.9613	12.9079	10.2527	12.3924	12.8213	14.5657	13.1393	12.9657	13.1445	13.4764	13.3491	13.4394	12.4446	11.2503	13.584	12.5026	12.1764	12.2724	12.8145	12.2884	12.0595	13.5287	10.7091	12.525	12.7676	12.5347
RASAL3	8.38414	5.44956	5.53294	10.7166	6.94251	5.18982	5.50144	4.96347	7.09698	5.55459	9.09619	4.6837	8.20994	5.25172	7.27333	8.08268	5.52982	7.45121	6.09803	6.78921	6	7.58346	6.98185	5.56377	5.6865	4.38543	6.74281	3.63227	6.52356	5.51728	4.76553	6.01792	4.29278	5.86295	5.30012	7.05094	5.72247	5.92125	6.26491	6.88996	6.53761	5.2854	6.54844	7.10748	6.60288	5.52356	8.26162	6.8189	6.11894
ARRDC1	10.0056	9.702	9.42836	9.62808	10.0095	10.1122	10.7836	9.71167	10.0817	10.3864	8.76719	9.02956	9.09987	8.24127	10.0035	9.77988	10.3486	9.64061	10.7612	9.92348	9.76951	10.3002	10.6683	10.0946	9.8662	8.61102	11.0533	10.4095	10.8172	11.8559	11.2147	12.1154	10.9424	9.54593	11.0577	9.76669	11.1483	10.6597	9.64277	11.4216	10.4495	9.55421	10.2303	10.331	9.59264	9.00422	9.61305	10.1193	10.9399
SLC25A1	10.7978	12.2411	10.7763	10.292	11.6605	11.194	11.7882	11.4867	10.8561	10.9934	10.9384	10.9026	10.2706	10.7806	10.9798	10.624	11.9018	10.4755	9.84314	10.3634	10.549	10.6733	11.5075	11.0558	12.5515	11.3921	10.7605	11.1248	11.1865	11.9528	11.545	11.4754	11.4149	11.4402	10.8975	9.39038	10.168	10.9267	10.4186	12.1841	11.5774	10.8843	9.9453	10.9951	11.2884	11.1828	10.6513	11.5803	10.1901
ETNK2	8.77643	11.1499	9.28956	8.2635	8.7445	8.67136	5.97957	7.89603	6.95187	9.32193	7.52748	7.78136	7.80219	9.2211	6.34163	7.6279	8.80607	9.09302	7.39746	8.54458	10.2606	8.00562	10.2108	8.62022	8.96174	9.69453	8.76752	7.58195	8.56872	10.3987	8.15279	10.5389	10.3327	8.65821	9.66534	7.87652	7.18884	8.48945	8.27938	7.14771	7.20945	9.88524	8.3936	6.15785	9.19303	7.91946	6.92244	9.6591	8.17443
DLG1	10.3867	10.5749	11.7781	10.7135	9.9747	10.3163	10.6237	10.5957	10.6068	10.0084	9.19426	10.4809	10.2149	10.3597	11.5332	10.0873	9.40323	10.6192	10.7102	10.1337	10.6568	10.375	10.751	11.0862	9.96174	10.4106	11.1383	10.0074	9.70753	9.4208	10.7437	9.91094	10.1834	10.1927	10.4531	10.6769	10.5271	11.3258	9.93943	11.5571	10.6318	10.2107	10.4976	10.1881	12.5026	9.46822	10.4513	10.1073	10.9804
ZFAND5	11.8931	11.1827	12.1203	11.9648	11.1394	11.6875	11.8318	11.2176	11.8597	11.2713	13.3306	12.6462	12.1149	10.7082	11.1374	12.056	11.4457	11.411	11.8703	11.4552	11.66	12.3243	11.5483	11.6113	10.3864	10.9659	10.9306	11.3601	11.0933	11.7815	12.0583	12.5412	11.2556	11.4133	11.6872	11.7904	12.4907	11.9835	11.2489	11.1049	12.1385	11.0723	11.8815	13.0028	10.8372	12.2519	11.6629	11.0134	12.0954
TSKU	10.4897	11.3621	10.0274	10.1866	12.3142	9.99251	10.8041	11.5947	8.1236	11.4173	11.9764	10.8499	10.6827	9.40259	13.1172	8.55267	12.0435	11.5548	10.4597	11.3669	13.1016	9.17493	10.9341	10.635	10.7159	8.62826	11.6205	11.7788	11.509	11.8953	9.61324	12.6985	11.8008	10.3492	12.5958	11.6097	9.06905	10.6483	12.5072	9.04549	10.007	11.922	10.5589	8.88203	9.7303	12.0383	11.5551	11.6776	11.1088
ITPRIP	10.302	10.5829	8.3996	10.836	9.19771	9.47938	8.96751	9.27729	8.73877	9.96766	9.36938	9.62917	12.1643	10.0027	11.739	9.50005	9.42606	9.91752	11.078	10.0101	10.1669	9.47634	10.0906	8.34074	8.66249	10.454	9.53099	9.11426	9.7766	9.02846	7.84925	9.19426	8.38845	8.60214	8.99407	9.70113	8.94163	8.83952	10.8254	10.1849	9.23122	9.10905	11.2337	10.3061	8.31786	9.00028	11.4924	9.3637	9.53858
P4HA2	9.24959	9.64926	10.4504	9.05961	8.92719	9.56834	9.25809	10.6187	8.62753	9.42899	9.90749	10.6223	11.1337	9.65267	11.0902	9.47411	10.9369	9.57099	10.5589	9.4731	9.90433	9.61324	11.0949	9.08082	9.99548	11.0427	9.05284	9.73081	9.36654	9.22207	8.65928	9.71115	9.73657	9.80429	9.36894	10.3215	9.42983	9.81121	10.8183	9.58252	9.51195	10.8952	11.2477	9.04385	9.96521	8.41024	10.4161	9.38198	10.9808
VEZF1	10.0186	10.1197	10.7201	10.1016	9.6462	9.90343	9.84015	9.4818	10.9799	10.01	9.54052	9.65051	10.1123	10.0165	9.54689	10.2774	10.2755	10.7324	10.1504	9.42857	10.5011	10.0612	10.1122	9.97885	9.6987	9.94866	10.5083	9.87129	9.8933	9.77775	10.2411	9.63934	9.65464	10.2931	10.4502	10.628	9.71373	10.2472	9.76305	9.91124	9.81282	10.2757	9.95609	9.60955	10.1885	11.0571	10.2088	10.1298	10.9133
NDRG1	15.2794	15.486	12.1194	13.1724	13.9445	12.6366	15.3864	16.1407	9.68194	14.5944	11.555	16.3505	12.2973	12.316	16.1373	12.8788	14.2292	11.4513	13.5482	14.6429	12.9858	12.4366	13.6895	12.9795	13.5898	14.0561	12.9838	13.2479	14.8047	12.4998	13.5297	13.0134	10.8647	13.6248	12.5972	12.8428	12.9527	13.8758	14.3671	13.2481	11.4241	13.2874	15.8183	10.6144	12.8936	11.8463	12.8336	14.7276	11.5636
EHD2	9.41785	8.89269	8.50263	11.1539	10.5199	9.5159	11.6698	11.3591	8.23506	8.59656	12.7335	11.1814	13.0852	11.514	11.3021	8.91916	10.7455	11.744	11.1196	10.8396	9.62443	10.5913	11.161	8.93575	12.4643	9.62095	11.0491	9.13622	10.9638	9.43254	8.89057	10.403	9.51787	9.89785	9.2131	11.0847	7.94603	9.46862	10.8897	10.2477	9.62899	10.6414	13.5263	8.98925	9.45861	9.09592	12.2786	10.6636	11.7798
PLOD1	10.7237	11.2265	11.8248	10.8766	11.5407	12.7416	11.5569	11.8137	11.1143	10.5842	12.7346	12.3257	13.4278	11.6864	11.6847	12.5409	11.7726	11.4746	12.6583	11.2498	11.6094	11.8808	11.926	11.7359	11.7449	11.7815	10.2572	10.6555	11.6133	11.7555	10.2211	11.2685	11.134	11.4164	10.4782	11.1802	11.9182	12.059	11.2855	12.9048	11.8468	11.4816	12.3417	11.9643	11.576	10.7084	12.0503	11.5521	11.4566
GPSM2	8.52239	9.36938	10.7798	8.15178	9.80848	9.75789	9.33963	9.59619	10.08	8.95797	8.39917	9.96751	10.3451	9.15886	9.41384	9.47452	9.24365	8.46393	9.86403	8.89512	9.5378	9.43734	9.67013	9.4623	8.95536	10.0573	8.60955	8.95884	8.42752	8.28817	7.34696	7.84361	8.03782	8.99661	7.66035	9.01458	9.37221	9.29989	9.60659	8.35975	8.7879	8.33539	9.77413	9.40939	9.85829	9.78986	9.40897	8.15178	9.17068
FHL1	9.39789	9.24982	7.05961	10.9067	6.41109	9.78986	7.53372	5.59096	6.17393	3.58496	11.34	9.37699	10.3008	10.4747	5.6837	10.0371	7.81634	9.44232	10.3481	8.6489	6.99209	8.32328	9.26397	5.90448	7.49346	9.14848	8.62095	5.0268	4.98641	9.17343	6.46107	8.85487	7.51885	8.62717	6.22304	11.6697	7.61985	7.39318	9.22207	8.99152	8.71665	6.66676	10.307	5.26679	9.57099	8.10643	10.0528	5.87036	12.4019
NPTN	10.7478	11.1396	10.406	10.8416	11.2845	10.9994	11.1416	11.3817	10.3974	10.6537	11.2625	12.6453	11.5377	10.5748	11.7298	10.3748	10.5763	11.7757	11.487	11.2909	11.0385	10.3681	10.78	11.1986	11.2005	12.6294	11.5285	10.7848	10.8572	10.0459	10.9584	10.3277	10.5704	11.2879	11.3519	11.4203	10.7625	11.5795	10.7306	11.9517	10.931	11.3295	11.9087	9.94383	11.1317	10.7887	11.3144	11.032	12.0677
COL18A1	10.3658	10.9893	10.8269	12.0384	10.8698	11.948	11.1561	11.0634	10.4557	8.80896	13.3072	11.2882	14.7424	11.3212	10.8215	10.1919	10.2581	11.6207	12.6783	10.8427	12.0474	11.8396	12.0191	9.64494	10.5714	11.0364	11.0598	8.90268	11.0024	10.7801	10.567	10.2752	9.38952	11.393	9.8645	11.1623	9.5859	10.7426	11.5212	10.6839	11.1544	10.3013	11.8196	9.74819	10.0094	10.3115	13.2258	10.0752	11.9733
NAMPT	11.5471	11.628	9.33159	12.1584	10.825	10.8394	11.4992	11.9716	9.46781	11.7774	12.9996	10.9244	12.808	12.1698	13.8346	11.9536	11.0966	11.6112	12.436	10.8071	13.8809	10.6187	10.7735	10.5826	11.7888	12.7718	11.2053	11.0311	11.5128	9.08215	10.8912	9.66	10.1401	10.6998	11.4224	12.7988	11.9252	11.4194	13.29	11.7084	10.9118	11.8313	11.9989	11.2627	10.1286	14.7317	12.5008	11.0591	11.6123
B3GNT5	10.2873	9.49825	10.6568	9.95986	8.90719	10.6916	9.07548	10.1949	9.36523	9.33472	8.53683	10.8858	9.81186	10.3208	12.5249	9.86542	9.30879	9.17642	11.9061	9.59021	10.4861	10.036	10.6964	11.0274	10.513	11.628	10.4118	9.52669	9.50779	7.62352	9.66764	8.36326	8.04876	9.75472	9.66124	11.5059	11.5065	10.4108	10.2661	7.5306	10.4323	9.76736	9.60437	9.52435	11.0318	9.0474	10.8204	9.07762	10.5131
PDZD2	7.60955	8.04166	6.46271	6.49346	6.05528	5.1375	6.71149	7.31922	3	4.32912	4.55459	5.64386	7.37417	6.63081	5.66676	4.98641	7.04549	6.59842	8.21189	7.88509	7.72451	7.8505	5.96116	6.58796	8.60363	6.46107	6.05961	5.27798	5.24031	4.43962	8.04603	5.24413	4.60288	5.56682	5.23266	7.56529	5.40259	5.66676	5.81506	9.82305	6.853	6.12516	10.1597	5.52982	5.35755	4.03562	8.29967	5.63517	6.9542
FGD4	7.70943	8.58721	7.76022	7.87221	6.84549	7.88203	7.39146	7.55612	7.14466	6.96578	7.67455	8.35271	7.58571	8.25219	7.77479	8.48301	8.08587	8.01011	8.23506	7.55689	8.68405	7.95478	8.0493	6.47735	7.90569	7.86419	6.95303	6.0268	7.85425	7.14975	6.44294	8.50661	7.17293	6.92481	8.51057	8.56301	7.18884	8.27659	8.49025	9.04248	8.17293	8.06555	8.85985	6.91648	6.90087	8.28956	8.98043	7.8189	9.1982
FOXO1	10.0235	9.18289	9.65482	10.0873	9.17792	9.22545	8.74248	9.224	7.35315	9.36654	7.50779	9.57781	9.55497	9.82734	9.64458	8.82146	7.36807	9.77066	10.182	8.59021	9.5844	8.92452	9.44357	8.30561	9.37678	9.04576	8.20163	8.8586	8.66463	9.55171	8.89603	10.1128	9.47675	9.40599	10.1747	9.34163	7.92955	9.55727	9.53021	8.4508	8.66959	10.2018	9.45759	11.3067	9.59787	9.67366	10.5278	8.37243	9.69714
WNT5B	6.5345	5.03562	7.52826	8.09329	8.51491	6.73335	3.96347	3.63227	4.1127	3.10434	11.8102	7.13853	9.53547	5.16189	5.92125	14.5034	4.52982	6.33807	7.12928	7.73539	9.20653	7.36019	6.65964	3.76553	6.32553	7.65893	6.85175	1.96347	7.20848	6.12516	5.06178	7.853	6.16792	8.84862	6.24982	8.4733	0	5.52042	8.91946	7.60881	7.49025	8.68965	8.35711	4.18587	7.32733	10.2269	7.82018	3.6893	7.53761
RIMS4	2.67807	5.22882	2.29278	1.848	-0.514573	6.24222	1.20163	0	0.765535	1.20163	2.1375	2.29278	2.20163	5.9472	1.43296	2.45943	3.30743	3.08746	5.09592	1.67807	1.96347	5.23649	0.137504	3.12102	2.1375	3.23266	2.16993	2.10434	1.26303	2.23266	0	-0.736966	1.37851	-0.736966	-1	0.137504	2.58496	2.67807	3.10434	6.55152	8.24174	0	3.64386	2.65535	-1.32193	1.1375	2.40599	5	6.35931
P4HA3	5.10434	4.83289	6.41785	7.17193	6.59096	4.41954	5	3.87774	3.51096	2	5.4363	7.13853	10.2717	5.25172	4.8125	4.60881	2.32193	6.7879	9.05718	7.2114	6.86913	6.01346	7.81121	3.37851	4.41278	7.10852	5.8802	0.925999	0.263034	1.926	2.53605	3.29278	1.67807	6.55612	1.20163	6.15178	3.56071	3.37851	5.73877	6.97957	5.76553	1.80735	7.8759	5.66676	5.69488	4.63227	9.53896	2.80735	8.66747
CHST3	6.79961	7.30925	6.85798	8.50819	6.99661	8.11738	7.75154	6.54226	7.1918	7.0864	8.732	7.64818	10.2599	9.29989	6.41785	8.13031	6.14975	7.40003	8.49426	6.8802	8.87652	9.09961	7.77215	9.34074	7.32463	7.82273	6.60881	5.45286	6.12722	6.53138	6.12102	7.65392	7.50224	7.77939	6.87529	7.79312	5.96116	5.48864	6.83162	10.1059	7.35138	8.48623	9.84031	6.49665	7.53683	7.2937	9.28448	6.52356	9.31741
PROS1	7.70183	7.17393	8.42038	8.58158	6.95884	8.11738	6.59395	7.07575	5.32553	3.89724	9.9867	9.06932	10.2599	9.48321	9.25526	6.69766	7.2555	8.5611	9.58759	9.00899	8.58946	7.96578	7.45533	6.19377	7.07253	10.1775	8.05745	7.22978	5.30012	6.12516	6.70183	6.8125	6.59544	9.94881	6.65392	7.86357	5.31107	8.15735	9.28425	8.09487	9.13263	7.00899	9.94676	7.17592	7.84486	6.69905	9.94953	7.13853	9.32328
ABLIM3	6.2555	5.47897	6.32373	9.9678	10.1821	6.13545	9.21091	10.3203	8.47127	9.29577	10.6478	9.16138	10.1721	7.43463	7.35138	6.50779	6.18388	9.77528	10.3263	7.98413	8.99407	8.97671	10.3368	7.69975	8.7364	6.90569	10.5862	11.0563	9.19722	8.22448	8.77116	10.4901	11.0965	10.6993	8.99294	10.8116	10.5804	7.07253	8.22304	10.5906	8.03177	10.9174	8.19229	5.39232	8.25739	5.74953	10.9045	9.58214	11.6095
CYP4F22	8.12877	9.04193	8.84612	10.0312	11.2483	7.25361	10.165	11.1687	9.28656	11.3749	2.94486	9.46903	6.39746	3.70044	2.43296	-0.736966	7.1918	2.60881	4.07895	10.5093	6.58496	10.863	10.4794	7.97499	6.3505	5.02237	9.22641	11.6073	10.4893	11.1445	11.2925	10.774	11.009	9.96535	9.52884	8.59507	12.9594	9.22424	7.3966	5.76818	8.88264	9.23673	4.94953	1.80735	12.6532	2.23266	8.70252	8.13443	6.50462
Supplementary Table 6. Transcript expression data from muscle-invasive bladder cancer cases from the TCGA database. Log2-transformed FPKM expression values for AR and 254 androgen-responsive genes (identified in UM-UC-3-AR) from 408 muscle invasive bladder cancer patients, from publically available TCGA data.
[truncated: 359 more columns]

## Sheet: Suppl_7
TCGA code	AR status*	Gender	Age	Days to death	Pathological T stage	Pathological N stage	Pathological M stage
TCGA-2F-A9KO	High	Man	63	734	T3	N1	M0
TCGA-2F-A9KP	Low	Man	66	364	T3a	N2	Mx
TCGA-2F-A9KQ	Low	Man	69	NA	T3a	N0	M0
TCGA-2F-A9KR	High	Woman	59	3183	T3a	N0	M0
TCGA-2F-A9KT	Low	Man	83	NA	T2b	N0	M0
TCGA-2F-A9KW	Low	Woman	67	254	T3b	N0	Mx
TCGA-4Z-AA7M	High	Man	65	NA	T3a	N0	M0
TCGA-4Z-AA7N	High	Man	65	1367	T3a	N0	M0
TCGA-4Z-AA7O	High	Man	64	NA	T2a	N0	M0
TCGA-4Z-AA7Q	Low	Man	79	510	T3a	Nx	M0
TCGA-4Z-AA7R	High	Man	73	522	T4b	N0	M0
TCGA-4Z-AA7S	High	Man	66	1064	T4a	N0	M0
TCGA-4Z-AA7W	Low	Man	55	NA	T2a	N0	M0
TCGA-4Z-AA7Y	High	Man	60	NA	T2a	N0	M0
TCGA-4Z-AA80	Low	Man	73	19	T2a	N0	M0
TCGA-4Z-AA81	Low	Man	80	1270	T2b	N0	M0
TCGA-4Z-AA82	Low	Man	59	1556	T2a	N1	M0
TCGA-4Z-AA83	Low	Man	52	NA	T2a	N0	M0
TCGA-4Z-AA84	Low	Man	61	NA	T3a	N2	M1
TCGA-4Z-AA86	Low	Man	66	311	T3a	N1	M0
TCGA-4Z-AA87	High	Man	72	NA	T4a	N0	M0
TCGA-4Z-AA89	High	Man	60	NA	T4b	N0	M0
TCGA-5N-A9KI	Low	Woman	76	76	T4	Nx	Mx
TCGA-5N-A9KM	Low	Woman	73	530	T4a	N0	Mx
TCGA-BL-A0C8	Low	Man	73	NA	T1	Nx	M0
TCGA-BL-A13I	High	Woman	57	223	T3	N0	M0
TCGA-BL-A13J	High	Man	65	81	T4	N2	M0
TCGA-BL-A3JM	Low	Man	62	205	T3	N0	M0
TCGA-BL-A5ZZ	High	Woman	80	NA	T4a	N0	Mx
TCGA-BT-A0S7	High	Man	75	200	T4a	N0	Mx
TCGA-BT-A0YX	High	Woman	70	400	T3b	N0	M0
TCGA-BT-A20J	High	Man	75	579	T2b	N0	Mx
TCGA-BT-A20N	Low	Man	72	795	T3a	N0	Mx
TCGA-BT-A20O	Low	Man	75	370	T3a	N0	Mx
TCGA-BT-A20P	High	Woman	81	544	T3a	N0	M0
TCGA-BT-A20Q	High	Man	73	593	T3b	N2	M0
TCGA-BT-A20R	High	Woman	79	154	T3b	N1	M0
TCGA-BT-A20T	High	Man	63	453	T3b	N1	M0
TCGA-BT-A20U	High	Woman	70	455	T3a	N0	M0
TCGA-BT-A20V	Low	Woman	59	154	T4a	N2	M0
TCGA-BT-A20W	High	Man	71	254	T2b	N0	M0
TCGA-BT-A20X	Low	Man	56	251	T4a	N2	M0
TCGA-BT-A2LA	Low	Man	54	NA	T3a	N0	M0
TCGA-BT-A2LB	High	Woman	73	492	T3a	N0	M0
TCGA-BT-A2LD	Low	Woman	78	623	T3a	N1	M0
TCGA-BT-A3PH	Low	Man	76	142	T3b	N2	Mx
TCGA-BT-A3PJ	Low	Man	76	NA	T3b	N0	M0
TCGA-BT-A3PK	Low	Man	80	303	T2b	N0	Mx
TCGA-BT-A42C	High	Man	64	NA	NA	N0	M0
TCGA-BT-A42E	Low	Man	74	NA	T3a	N0	M0
TCGA-BT-A42F	Low	Man	64	NA	T4a	N1	Mx
TCGA-C4-A0EZ	Low	Woman	69	273	T3a	N1	M1
TCGA-C4-A0F0	Low	Man	60	NA	T2b	N0	M0
TCGA-C4-A0F1	Low	Man	71	NA	T3b	N0	M0
TCGA-C4-A0F6	High	Woman	82	NA	T3b	N0	M0
TCGA-C4-A0F7	High	Man	77	62	T4b	N2	M0
TCGA-CF-A1HR	High	Man	62	NA	T3	N0	M0
TCGA-CF-A1HS	Low	Woman	75	NA	T3	N0	M0
TCGA-CF-A27C	High	Man	52	NA	T3	N0	M0
TCGA-CF-A3MF	Low	Man	34	NA	T3	N0	M0
TCGA-CF-A3MG	Low	Man	48	NA	T2	N0	M0
TCGA-CF-A3MH	High	Man	75	NA	T2	N0	M0
TCGA-CF-A3MI	Low	Man	62	NA	T2	N0	M0
TCGA-CF-A47S	Low	Man	41	NA	T2	N0	M0
TCGA-CF-A47T	Low	Woman	58	385	T2	N0	M0
TCGA-CF-A47V	Low	Man	52	NA	T2	N0	M0
TCGA-CF-A47W	High	Man	42	NA	T2	N0	M0
TCGA-CF-A47X	High	Man	60	NA	T2	N0	M0
TCGA-CF-A47Y	High	Man	55	NA	T2	N0	M0
TCGA-CF-A5U8	High	Man	59	NA	T2	N0	M0
TCGA-CF-A5UA	Low	Man	67	NA	T2	N0	M0
TCGA-CF-A7I0	Low	Man	54	NA	T2	N0	M0
TCGA-CF-A8HX	Low	Woman	55	NA	T2	N0	M0
TCGA-CF-A8HY	Low	Man	59	NA	T2	N0	M0
TCGA-CF-A9FF	Low	Man	52	NA	T2	N0	M0
TCGA-CF-A9FH	Low	Man	85	NA	T2	N0	M0
TCGA-CF-A9FL	High	Man	85	565	T3b	N0	M0
TCGA-CF-A9FM	High	Man	50	NA	T1	N0	M0
TCGA-CU-A0YN	Low	Man	60	393	T3a	N0	M0
TCGA-CU-A0YO	High	Man	84	149	T3a	N2	Mx
TCGA-CU-A0YR	Low	Man	83	460	T2	N2	M0
TCGA-CU-A3KJ	Low	Man	75	NA	T3b	N0	M0
TCGA-CU-A3QU	High	Man	58	NA	T2b	N1	M0
TCGA-CU-A3YL	Low	Man	67	NA	T4a	N0	M0
TCGA-CU-A5W6	High	Man	70	56	T4a	N0	M0
TCGA-CU-A72E	High	Man	76	413	T3b	N2	M0
TCGA-DK-A1A3	High	Man	60	665	T3	N2	M0
TCGA-DK-A1A5	Low	Man	79	65	T2b	N0	M0
TCGA-DK-A1A6	Low	Man	53	NA	T2a	N1	M0
TCGA-DK-A1A7	High	Woman	67	NA	T3	N2	M0
TCGA-DK-A1AA	High	Man	57	NA	T3	N0	M0
TCGA-DK-A1AB	High	Woman	74	508	T4a	N2	M0
TCGA-DK-A1AC	High	Man	72	NA	T3b	N0	M0
TCGA-DK-A1AD	High	Man	69	NA	T3b	N2	M0
TCGA-DK-A1AE	High	Man	84	NA	T3	N0	M0
TCGA-DK-A1AF	High	Woman	84	NA	T3	N2	M0
TCGA-DK-A1AG	High	Man	65	NA	T3	N0	M0
TCGA-DK-A2HX	High	Woman	80	1420	T3	N2	M0
TCGA-DK-A2I1	Low	Woman	73	NA	T2b	N0	M0
TCGA-DK-A2I2	Low	Woman	63	237	T3	N3	M0
TCGA-DK-A2I4	Low	Man	79	NA	T3b	N0	M0
TCGA-DK-A2I6	Low	Man	81	NA	T2b	N1	M0
TCGA-DK-A3IK	Low	Man	87	146	T3	N2	M0
TCGA-DK-A3IL	High	Woman	79	413	T3	N2	M0
TCGA-DK-A3IM	Low	Man	76	248	T3	N0	M0
TCGA-DK-A3IN	Low	Man	72	250	T4a	N0	M0
TCGA-DK-A3IQ	High	Man	74	539	T3	N0	M0
TCGA-DK-A3IS	High	Man	68	NA	T2a	N0	M0
TCGA-DK-A3IT	Low	Man	62	NA	T3	N0	M0
TCGA-DK-A3IU	High	Man	58	706	T2b	N0	M0
TCGA-DK-A3IV	High	Man	60	294	NA	Nx	M0
TCGA-DK-A3WW	Low	Man	57	NA	T3	N0	M0
TCGA-DK-A3WX	Low	Woman	67	321	T3	N0	M0
TCGA-DK-A3WY	Low	Woman	67	NA	T3	N0	M0
TCGA-DK-A3X1	High	Woman	78	NA	T3	N0	M0
TCGA-DK-A3X2	High	Man	85	547	T3	N2	M0
TCGA-DK-A6AV	Low	Woman	82	NA	T2a	N0	M0
TCGA-DK-A6AW	High	Man	70	NA	T2a	N0	M0
TCGA-DK-A6B0	High	Man	61	NA	T2b	N0	M0
TCGA-DK-A6B1	High	Man	67	NA	T2a	N0	M0
TCGA-DK-A6B2	High	Man	70	NA	T3	N1	M0
TCGA-DK-A6B5	Low	Man	45	NA	T4a	N2	M0
TCGA-DK-A6B6	High	Man	57	NA	NA	Nx	Mx
TCGA-DK-AA6L	Low	Man	48	1163	T3	N1	Mx
TCGA-DK-AA6M	Low	Woman	64	NA	T2	N0	M0
TCGA-DK-AA6P	High	Woman	72	NA	NA	N0	M0
TCGA-DK-AA6Q	Low	Woman	61	413	T3	N1	M0
TCGA-DK-AA6R	Low	Man	68	NA	T4	N1	M0
TCGA-DK-AA6S	High	Man	60	NA	T3b	N0	M0
TCGA-DK-AA6T	Low	Man	63	NA	NA	N0	M0
TCGA-DK-AA6U	High	Man	64	NA	NA	N0	M0
TCGA-DK-AA6W	High	Man	78	415	T2	N0	M0
TCGA-DK-AA6X	High	Man	63	NA	NA	N0	M0
TCGA-DK-AA71	High	Man	71	NA	T2b	N0	M0
TCGA-DK-AA74	Low	Man	75	NA	T3	N0	M0
TCGA-DK-AA75	High	Man	82	340	T3	N0	M0
TCGA-DK-AA76	High	Woman	64	NA	NA	N0	M0
TCGA-DK-AA77	High	Man	61	NA	T2a	N0	M0
TCGA-E5-A2PC	Low	Woman	61	NA	T2b	N1	Mx
TCGA-E5-A4TZ	Low	Man	64	467	T4b	N2	Mx
TCGA-E5-A4U1	Low	Man	72	NA	T2b	N0	M0
TCGA-E7-A3X6	Low	Man	70	904	T2	Nx	M0
TCGA-E7-A3Y1	High	Man	57	NA	NA	N0	M0
TCGA-E7-A4IJ	High	Man	56	674	T2b	Nx	M0
TCGA-E7-A4XJ	Low	Man	66	68	T2	N0	M0
TCGA-E7-A519	High	Man	72	NA	T2b	Nx	M0
TCGA-E7-A541	Low	Man	66	778	T2b	N0	Mx
TCGA-E7-A5KE	Low	Woman	78	NA	T2a	N0	M0
TCGA-E7-A5KF	High	Man	67	NA	T2a	N0	M0
TCGA-E7-A677	High	Man	81	NA	T2b	N0	M0
TCGA-E7-A678	High	Man	55	NA	T3	N0	M0
TCGA-E7-A6MD	High	Man	66	NA	T4a	N1	M0
TCGA-E7-A6ME	High	Man	75	NA	T2b	Nx	M0
TCGA-E7-A6MF	High	Man	37	NA	T2a	Nx	M0
TCGA-E7-A7DU	High	Man	73	NA	T3	N0	M0
TCGA-E7-A7DV	Low	Man	44	NA	T4	N3	Mx
TCGA-E7-A7PW	High	Man	63	NA	T3a	Nx	M0
TCGA-E7-A7XN	Low	Man	66	NA	T3	N0	M0
TCGA-E7-A85H	High	Man	64	NA	T3	N0	M0
TCGA-E7-A8O7	Low	Man	52	NA	T2	N0	M0
TCGA-E7-A8O8	High	Man	59	NA	T2	N0	M0
TCGA-E7-A97P	Low	Man	73	437	T2	Nx	M0
TCGA-E7-A97Q	Low	Woman	60	246	T4a	N3	Mx
TCGA-FD-A3B3	Low	Woman	74	974	T3	N0	Mx
TCGA-FD-A3B4	Low	Woman	55	510	T4a	N0	Mx
TCGA-FD-A3B5	Low	Man	86	272	T2b	N1	Mx
TCGA-FD-A3B6	Low	Man	75	1005	T2b	N0	Mx
TCGA-FD-A3B7	High	Man	66	122	T3a	N0	Mx
TCGA-FD-A3B8	High	Man	56	NA	T2b	N0	Mx
TCGA-FD-A3N5	Low	Man	69	685	T2b	N0	Mx
TCGA-FD-A3N6	Low	Woman	43	NA	T2b	N0	Mx
TCGA-FD-A3NA	High	Man	60	NA	T2b	N0	Mx
TCGA-FD-A3SJ	High	Man	59	739	T2b	N2	Mx
TCGA-FD-A3SL	High	Man	60	712	T4a	N2	M1
TCGA-FD-A3SM	High	Man	70	547	T3a	N2	M1
TCGA-FD-A3SN	Low	Man	79	NA	T3b	N0	Mx
TCGA-FD-A3SO	Low	Man	68	168	T3a	N1	Mx
TCGA-FD-A3SP	High	Man	60	NA	T3b	N0	Mx
TCGA-FD-A3SQ	High	Man	62	1423	T3a	N2	Mx
TCGA-FD-A3SR	High	Man	68	602	T4a	N2	Mx
TCGA-FD-A3SS	Low	Man	66	391	T4	N3	Mx
TCGA-FD-A43N	High	Man	76	NA	T3a	N0	Mx
TCGA-FD-A43P	High	Man	74	NA	T2a	N0	Mx
TCGA-FD-A43S	Low	Woman	71	NA	T3b	N0	Mx
TCGA-FD-A43U	High	Man	70	NA	T4a	N2	Mx
TCGA-FD-A43X	Low	Man	84	NA	T2a	N0	Mx
TCGA-FD-A43Y	Low	Man	65	474	T4	N0	Mx
TCGA-FD-A5BR	High	Man	57	NA	T2b	N0	Mx
TCGA-FD-A5BS	Low	Man	68	NA	T3b	N0	Mx
TCGA-FD-A5BT	Low	Man	84	328	T3b	N0	Mx
TCGA-FD-A5BU	Low	Woman	76	NA	T2b	N0	Mx
TCGA-FD-A5BV	High	Woman	47	163	T3b	N0	Mx
TCGA-FD-A5BX	Low	Man	82	173	T3b	N1	Mx
TCGA-FD-A5BY	Low	Woman	63	NA	T3a	N0	Mx
TCGA-FD-A5BZ	High	Woman	77	835	T3a	N1	Mx
TCGA-FD-A5C0	Low	Man	61	550	T3a	N2	Mx
TCGA-FD-A5C1	Low	Woman	61	NA	T3b	N0	Mx
TCGA-FD-A62N	Low	Man	69	NA	T3b	N0	Mx
TCGA-FD-A62O	Low	Man	74	216	T3a	N2	Mx
TCGA-FD-A62P	Low	Man	76	191	T2b	N0	Mx
TCGA-FD-A62S	High	Woman	60	406	T3b	N0	Mx
TCGA-FD-A6TA	Low	Man	58	NA	T3b	N2	Mx
TCGA-FD-A6TB	High	Man	82	NA	T3a	N0	Mx
TCGA-FD-A6TC	Low	Woman	79	NA	T4a	N0	Mx
TCGA-FD-A6TD	Low	Man	77	386	T3a	N0	Mx
TCGA-FD-A6TE	High	Man	54	NA	T3a	N2	Mx
TCGA-FD-A6TF	Low	Woman	80	69	T3b	N2	M1
TCGA-FD-A6TG	High	Man	73	93	T3a	N2	Mx
TCGA-FD-A6TH	Low	Man	63	131	T3	N2	Mx
TCGA-FD-A6TI	High	Man	73	294	T4b	N1	Mx
TCGA-FD-A6TK	Low	Man	60	NA	T3a	N0	Mx
TCGA-FJ-A3Z7	High	Man	76	NA	T4a	N2	Mx
TCGA-FJ-A3Z9	Low	Man	72	385	Tx	N0	M0
TCGA-FJ-A3ZE	High	Man	65	324	NA	N3	M1
TCGA-FJ-A3ZF	High	Man	73	NA	NA	N0	M0
TCGA-FJ-A871	Low	Man	49	272	T3b	Nx	Mx
TCGA-FT-A3EE	High	Woman	80	99	T4a	N0	Mx
TCGA-FT-A61P	Low	Man	76	NA	T3b	N2	Mx
TCGA-G2-A2EC	High	Woman	58	696	NA	N0	M0
TCGA-G2-A2EF	Low	Man	50	NA	NA	N0	M0
TCGA-G2-A2EJ	Low	Woman	56	NA	NA	N0	M0
TCGA-G2-A2EK	High	Man	57	NA	NA	N0	M0
TCGA-G2-A2EL	Low	Man	77	819	NA	N0	M0
TCGA-G2-A2EO	High	Man	69	1804	T3a	N0	M0
TCGA-G2-A2ES	Low	Man	85	1004	T3b	N0	M0
TCGA-G2-A3IB	Low	Man	66	220	NA	Nx	Mx
TCGA-G2-A3IE	Low	Man	51	612	NA	Nx	Mx
TCGA-G2-A3VY	High	Man	66	NA	NA	NA	NA
TCGA-G2-AA3B	Low	Woman	75	NA	T2	N0	M0
TCGA-G2-AA3C	Low	Man	66	211	T3b	N1	M0
TCGA-G2-AA3D	High	Man	60	NA	T3	N2	M0
TCGA-G2-AA3F	High	Man	77	NA	T3	N1	M0
TCGA-GC-A3BM	High	Man	70	651	T2b	N0	M0
TCGA-GC-A3I6	Low	Man	45	630	T3a	N0	M0
TCGA-GC-A3OO	High	Man	79	NA	T2b	N0	M0
TCGA-GC-A3RB	High	Man	54	NA	T3b	N0	M0
TCGA-GC-A3RC	Low	Man	59	NA	T2b	N0	M0
TCGA-GC-A3RD	High	Woman	83	NA	T3a	N0	M0
TCGA-GC-A3WC	Low	Woman	80	NA	T3	N0	Mx
TCGA-GC-A3YS	Low	Man	61	NA	T3a	N1	Mx
TCGA-GC-A4ZW	High	Man	71	NA	T3a	N0	M0
TCGA-GC-A6I1	Low	Woman	90	272	T2b	N0	Mx
TCGA-GC-A6I3	High	Woman	90	NA	T3a	N1	Mx
TCGA-GD-A2C5	High	Woman	53	NA	T3a	N2	Mx
TCGA-GD-A3OP	High	Woman	84	NA	T4a	N2	Mx
TCGA-GD-A3OQ	High	Man	48	NA	T4a	N1	Mx
TCGA-GD-A3OS	High	Woman	54	NA	NA	Nx	Mx
TCGA-GD-A6C6	Low	Man	64	NA	T3a	N0	Mx
TCGA-GD-A76B	High	Woman	86	NA	T2b	N0	Mx
TCGA-GU-A42P	High	Man	72	332	T3a	N1	M0
TCGA-GU-A42Q	High	Man	67	344	T3b	N0	M0
TCGA-GU-A42R	High	Man	68	577	T4a	N2	Mx
TCGA-GU-A762	Low	Man	87	232	T4a	N2	Mx
TCGA-GU-A763	High	Man	72	NA	T4	N0	M0
TCGA-GU-A764	Low	Man	66	NA	T2b	N0	Mx
TCGA-GU-A766	Low	Man	62	NA	T2a	N0	Mx
TCGA-GU-A767	High	Man	81	144	T3b	N2	Mx
TCGA-GU-AATO	High	Man	75	324	T4a	N2	Mx
TCGA-GU-AATP	High	Man	74	NA	T2	N2	Mx
TCGA-GU-AATQ	High	Man	68	213	T3b	N0	Mx
TCGA-GV-A3JV	Low	Man	66	434	T3b	N1	Mx
TCGA-GV-A3JW	High	Man	74	NA	T2	Nx	Mx
TCGA-GV-A3JX	High	Man	59	NA	T3b	N0	Mx
TCGA-GV-A3JZ	High	Man	55	NA	T4a	N3	Mx
TCGA-GV-A3QF	Low	Man	79	617	T3b	N2	Mx
TCGA-GV-A3QG	High	Man	65	NA	T3a	N3	Mx
TCGA-GV-A3QH	High	Man	67	258	NA	Nx	Mx
TCGA-GV-A3QI	High	Man	47	NA	T3b	N0	Mx
TCGA-GV-A3QK	Low	Woman	56	NA	T4a	N2	M0
TCGA-GV-A40E	Low	Man	75	261	NA	Nx	Mx
TCGA-GV-A40G	High	Man	77	NA	T2a	N0	Mx
TCGA-GV-A6ZA	Low	Man	54	NA	T2b	N0	Mx
TCGA-H4-A2HO	Low	Man	53	NA	T4a	N0	Mx
TCGA-H4-A2HQ	Low	Woman	64	NA	NA	Nx	M1
TCGA-HQ-A2OE	High	Man	NA	NA	T2a	N2	Mx
TCGA-HQ-A2OF	Low	Woman	52	NA	T3b	N0	M0
TCGA-HQ-A5ND	Low	Man	78	274	T3b	N1	M0
TCGA-HQ-A5NE	High	Man	56	370	T3	N0	M0
TCGA-K4-A3WS	High	Man	66	NA	T3a	N0	Mx
TCGA-K4-A3WU	High	Man	87	NA	T4a	N0	Mx
TCGA-K4-A3WV	High	Woman	77	NA	T2b	N0	Mx
TCGA-K4-A4AB	High	Man	76	NA	T4a	N0	Mx
TCGA-K4-A4AC	Low	Man	83	278	T2b	N0	Mx
TCGA-K4-A54R	High	Man	59	NA	T2b	N0	Mx
TCGA-K4-A5RH	Low	Man	69	NA	T3a	N0	Mx
TCGA-K4-A5RI	High	Woman	67	356	T3a	N0	Mx
TCGA-K4-A5RJ	High	Man	75	NA	T2b	N0	Mx
TCGA-K4-A6FZ	High	Woman	75	NA	T3a	N0	Mx
TCGA-K4-A6MB	High	Man	64	NA	T3b	N1	Mx
TCGA-K4-A83P	High	Man	77	NA	T4a	N1	Mx
TCGA-K4-AAQO	High	Man	56	NA	T3a	N0	Mx
TCGA-KQ-A41N	High	Man	73	NA	T3b	N0	M0
TCGA-KQ-A41O	Low	Man	84	NA	T3	N1	M0
TCGA-KQ-A41P	Low	Man	76	NA	T3b	N3	M1
TCGA-KQ-A41Q	High	Man	89	NA	T3b	N0	Mx
TCGA-KQ-A41R	High	Woman	80	NA	T2	N0	Mx
TCGA-KQ-A41S	High	Woman	87	NA	T4a	Nx	Mx
TCGA-LC-A66R	Low	Man	78	NA	T4a	N2	Mx
TCGA-LT-A5Z6	High	Man	56	NA	NA	Nx	Mx
TCGA-LT-A8JT	Low	Woman	69	NA	T2a	N0	M0
TCGA-MV-A51V	High	Man	75	NA	T3a	N0	M0
TCGA-PQ-A6FI	Low	Man	70	NA	T2a	N0	Mx
TCGA-PQ-A6FN	Low	Woman	78	NA	T3a	N0	Mx
TCGA-R3-A69X	High	Man	70	NA	T3a	N0	M0
TCGA-S5-A6DX	Low	Man	83	56	T4a	N2	Mx
TCGA-S5-AA26	High	Man	46	NA	T3a	N0	Mx
TCGA-SY-A9G0	High	Man	82	1008	T4	N1	M0
TCGA-SY-A9G5	Low	Man	66	NA	T4a	N0	M0
TCGA-UY-A78K	High	Man	60	536	NA	N2	Mx
TCGA-UY-A78L	Low	Man	62	NA	NA	N1	Mx
TCGA-UY-A78M	Low	Woman	81	690	T2	N2	Mx
TCGA-UY-A78N	High	Man	79	2641	T2	N1	Mx
TCGA-UY-A78O	Low	Woman	74	NA	T2	N0	Mx
TCGA-UY-A78P	Low	Woman	78	NA	T2	N0	Mx
TCGA-UY-A8OB	Low	Man	63	NA	T3a	N1	Mx
TCGA-UY-A8OC	Low	Man	90	92	T4	N1	Mx
TCGA-UY-A8OD	High	Woman	67	NA	T2b	N0	Mx
TCGA-UY-A9PA	High	Man	47	NA	T3a	N0	Mx
TCGA-UY-A9PB	Low	Man	48	NA	T3a	N0	Mx
TCGA-UY-A9PD	High	Man	80	NA	T3a	N0	Mx
TCGA-UY-A9PE	High	Man	86	NA	T2b	N2	Mx
TCGA-UY-A9PF	Low	Man	77	NA	T3a	N2	Mx
TCGA-UY-A9PH	Low	Man	72	NA	T2b	N0	Mx
TCGA-XF-A8HB	Low	Woman	50	NA	T2b	N0	Mx
TCGA-XF-A8HC	High	Man	79	200	T3a	N2	Mx
TCGA-XF-A8HD	Low	Man	77	NA	T3a	N0	Mx
TCGA-XF-A8HE	Low	Man	47	NA	T3b	N0	Mx
TCGA-XF-A8HF	High	Man	80	2954	T3a	N0	M0
TCGA-XF-A8HG	High	Man	69	467	T3b	N0	Mx
TCGA-XF-A8HH	High	Woman	61	57	T3b	N2	M0
TCGA-XF-A8HI	High	Woman	57	544	T2b	N2	Mx
TCGA-XF-A9SH	High	Woman	65	1971	T2b	N0	M0
TCGA-XF-A9SI	High	Woman	73	NA	T2b	N0	Mx
TCGA-XF-A9SJ	Low	Man	83	98	T3b	N2	Mx
TCGA-XF-A9SK	Low	Man	65	486	T3b	N1	Mx
TCGA-XF-A9SL	Low	Man	69	2020	T3a	N2	Mx
TCGA-XF-A9SM	Low	Man	76	NA	T3b	N0	Mx
TCGA-XF-A9SP	Low	Man	59	454	T3b	N0	Mx
TCGA-XF-A9ST	High	Man	68	128	T3b	N0	Mx
TCGA-XF-A9SU	Low	Woman	74	182	T3b	N1	Mx
TCGA-XF-A9SV	Low	Man	82	388	T4a	N2	M1
TCGA-XF-A9SW	Low	Man	85	362	T3b	N2	Mx
TCGA-XF-A9SX	Low	Woman	63	719	T3b	N2	Mx
TCGA-XF-A9SY	Low	Woman	60	NA	T3b	N2	Mx
TCGA-XF-A9SZ	Low	Man	79	859	T3b	N2	Mx
TCGA-XF-A9T0	Low	Man	68	NA	T3b	N0	Mx
TCGA-XF-A9T2	Low	Man	54	575	T3b	N0	Mx
TCGA-XF-A9T3	Low	Woman	69	NA	T3b	N2	Mx
TCGA-XF-A9T4	Low	Man	48	495	T2b	N1	Mx
TCGA-XF-A9T5	Low	Woman	78	NA	T3a	N1	Mx
TCGA-XF-A9T6	Low	Woman	88	NA	T3b	N0	Mx
TCGA-XF-A9T8	Low	Man	64	418	T3b	N0	Mx
TCGA-XF-AAME	High	Woman	64	2828	T2b	N0	Mx
TCGA-XF-AAMG	Low	Man	49	NA	T4a	N0	Mx
TCGA-XF-AAMH	Low	Man	80	344	T3b	N1	Mx
TCGA-XF-AAMJ	High	Man	70	1670	T3b	N0	M0
TCGA-XF-AAML	High	Man	75	232	T2b	N0	Mx
TCGA-XF-AAMQ	Low	Woman	59	NA	T2a	N0	Mx
TCGA-XF-AAMR	High	Man	48	NA	T3b	N0	Mx
TCGA-XF-AAMT	Low	Woman	75	90	T3b	N2	Mx
TCGA-XF-AAMW	High	Woman	79	253	T2b	N0	NA
TCGA-XF-AAMX	High	Woman	87	206	T3b	N0	Mx
TCGA-XF-AAMY	High	Man	78	NA	T3b	N0	Mx
TCGA-XF-AAMZ	Low	Woman	81	1348	T3a	N2	Mx
TCGA-XF-AAN0	High	Man	68	1718	T4a	N2	M0
TCGA-XF-AAN1	High	Woman	75	941	T4a	N0	M0
TCGA-XF-AAN2	Low	Man	73	1869	T2b	N0	Mx
TCGA-XF-AAN3	High	Man	76	NA	T3b	N2	Mx
TCGA-XF-AAN4	High	Woman	77	823	T3b	N0	Mx
TCGA-XF-AAN5	Low	Woman	61	NA	T3b	N0	Mx
TCGA-XF-AAN7	High	Man	60	565	T3a	N1	Mx
TCGA-XF-AAN8	Low	Woman	74	118	T3b	N0	Mx
TCGA-YC-A89H	Low	Woman	78	NA	NA	NA	Mx
TCGA-YC-A8S6	High	Man	71	NA	T2a	N0	Mx
TCGA-YC-A9TC	Low	Man	71	20	NA	NA	M1
TCGA-YF-AA3L	Low	Woman	47	NA	T2b	N0	Mx
TCGA-YF-AA3M	Low	Man	57	NA	T2a	Nx	Mx
TCGA-ZF-A9R0	Low	Man	82	680	T3b	Nx	M0
TCGA-ZF-A9R1	High	Man	81	NA	T3b	N1	M0
TCGA-ZF-A9R2	High	Man	75	NA	T2b	N0	M0
TCGA-ZF-A9R3	High	Woman	53	949	T2	Nx	M0
TCGA-ZF-A9R4	High	Man	83	NA	T2	Nx	M0
TCGA-ZF-A9R5	High	Man	59	NA	T3	N0	M0
TCGA-ZF-A9R7	Low	Woman	76	NA	NA	Nx	M0
TCGA-ZF-A9R9	High	Man	58	864	T3b	N2	Mx
TCGA-ZF-A9RC	Low	Man	77	NA	T3a	N0	Mx
TCGA-ZF-A9RD	Low	Woman	75	408	T3a	N2	Mx
TCGA-ZF-A9RE	High	Woman	78	106	NA	NA	Mx
TCGA-ZF-A9RF	Low	Man	74	NA	T1	Nx	M0
TCGA-ZF-A9RL	Low	Man	61	NA	NA	NA	Mx
TCGA-ZF-A9RM	Low	Man	70	NA	T0	N0	Mx
TCGA-ZF-A9RN	High	Woman	67	615	T3b	Nx	M0
TCGA-ZF-AA4N	Low	Man	74	88	NA	NA	NA
TCGA-ZF-AA4R	High	Man	67	1036	T3a	N1	Mx
TCGA-ZF-AA4T	High	Man	65	599	T4	N2	Mx
TCGA-ZF-AA4U	High	Man	70	262	T4a	Nx	Mx
TCGA-ZF-AA4V	Low	Man	66	NA	T3b	N0	M0
TCGA-ZF-AA4W	Low	Man	56	NA	T3b	N0	Mx
TCGA-ZF-AA4X	High	Man	56	NA	T2	Nx	M0
TCGA-ZF-AA51	Low	Woman	69	NA	T2	Nx	M0
TCGA-ZF-AA52	High	Man	70	1077	T3a	Nx	Mx
TCGA-ZF-AA53	Low	Man	60	NA	T2	Nx	M0
TCGA-ZF-AA54	High	Man	71	590	T3	Nx	Mx
TCGA-ZF-AA56	High	Woman	79	259	T4a	N0	Mx
TCGA-ZF-AA58	Low	Woman	61	NA	T3a	N2	Mx
TCGA-ZF-AA5H	Low	Woman	60	NA	T3b	N2	M0
TCGA-ZF-AA5N	Low	Woman	62	168	T2	Nx	M1
TCGA-ZF-AA5P	High	Man	65	NA	T2b	N2	M0
Supplementary Table 7. Clinical information of muscle invasive bladder cancer patients, from publically available TCGA used for in silico analysis. *, AR status category (high / low) assignement based on median log2-transformed AR expression levels (2.99).

## Sheet: Suppl_8
Sample	HP1BP3_run_1	HP1BP3_run_2	Mean	AR_run_1	AR_run_2	Mean	AR/HP1BP3	x 1000
NB_1	28.68	26.45	27.565	33.02	33.05	33.035	0.0225614	22.5614
NB_2	24.8	23.87	24.335	29.29	29.3	29.295	0.0321286	32.1286
NB_3	22.04	22.25	22.145	24.55	24.81	24.68	0.17254	172.54
NB_4	22.83	21.12	21.975	26.52	26.94	26.73	0.0370341	37.0341
NB_5	21.25	22.67	21.96	27.07	27.12	27.095	0.0284584	28.4584
CIS_1	32.55	25.24	28.895	36.48	35.03	35.755	0.00860863	8.60863
UCC_1	20.52	20.14	20.33	31.7	30.77	31.235	0.000521516	0.521516
UCC_2	22.96	22.79	22.875	32	31.7	31.85	0.00198727	1.98727
UCC_3	24.54	24.65	24.595	32.05	33	32.525	0.00410046	4.10046
UCC_4	24.69	24.34	24.515	29.45	27.27	28.36	0.0695889	69.5889
UCC_5	21.7	21.51	21.605	31.7	33.67	32.685	0.000461942	0.461942
UCC_6	21.31	21.47	21.39	29.01	30.87	29.94	0.00266805	2.66805
UCC_7	24.17	23.21	23.69	33.32	34.59	33.955	0.000812694	0.812694
UCC_8	25.14	23.24	24.19	33.56	36.03	34.795	0.000642062	0.642062
UCC_9	22.15	23.02	22.585	30.97	33.24	32.105	0.00136205	1.36205
UCC_10	20.83	21.29	21.06	30.92	33.09	32.005	0.000507255	0.507255
UCC_11	25.66	24.83	25.245	30.19	28.72	29.455	0.0540336	54.0336
UCC_12	24.49	29.07	26.78	31.21	30.89	31.05	0.0518325	51.8325
UCC_13	21.87	25.29	23.58	25.06	24.95	25.005	0.372419	372.419
UCC_14	22.99	25.3	24.145	25.17	25.1	25.135	0.503478	503.478
UCC_15	21.94	26.17	24.055	24.42	24.53	24.475	0.747425	747.425
UCC_16	22.26	27.77	25.015	27.07	27.1	27.085	0.238159	238.159
UCC_17	21.96	26.02	23.99	25.25	25.81	25.53	0.343885	343.885
UCC_18	23.21	25.87	24.54	26.74	27.02	26.88	0.19751	197.51
UCC_19	23.47	n.d.	23.47	25.51	25.31	25.41	0.260616	260.616
UCC_20	21.77	26.61	24.19	25.34	25.11	25.225	0.488016	488.016
UCC_21	25.04	24.8	24.92	37.2	33.9	35.55	0.000631032	0.631032
UCC_22	22.31	24.27	23.29	25.91	25.94	25.925	0.160985	160.985
UCC_23	22.7	25.26	23.98	24.52	24.63	24.575	0.662044	662.044
UCC_24	22.04	27.18	24.61	24.24	23.63	23.935	1.5966	1596.6
UCC_25	22.91	27.33	25.12	25.93	26.87	26.4	0.411796	411.796
UCC_26	22.18	25.86	24.02	24.83	24.65	24.74	0.607097	607.097
UCC_27	23.19	27.7	25.445	24.24	26.53	25.385	1.04247	1042.47
UCC_28	22.86	24.71	23.785	24	24.04	24.02	0.849685	849.685
UCC_29	21.72	25.57	23.645	24.33	24.48	24.405	0.590496	590.496
UCC_30	21.99	25.46	23.725	25.21	25.45	25.33	0.328736	328.736
UCC_31	22.85	24.44	23.645	25	24.59	24.795	0.450625	450.625
UCC_32	22.93	27.17	25.05	27.45	26.24	26.845	0.288172	288.172
UCC_33	21.98	24.66	23.32	24.63	24.69	24.66	0.395021	395.021
UCC_34	23.51	33.2	28.355	33.15	32.64	32.895	0.0429857	42.9857
UCC_35	22.79	25.1	23.945	24.78	24.81	24.795	0.554785	554.785
Supplementary Table 8. RTqPCR Cp values per run and AR mRNA expression normalized to that of HP1BP3 mRNA, calculated as = 2^-(mean AR) / 2^-(mean HP1BP3), from bladder urothelial cell carcinoma and non-malignant urothelium tissue samples.

## Sheet: Suppl_9
Gene_name	log2FoldChange R1881 vs MDV	padj_R1881_vs_MDV	log2FoldChange siC vs siFL	padj_siC_vs_siFL	FDR > 0.05 in set	Cluster number
SEMA3F	-0.579325	0.0249759	-0.699135	0.000785146	Both	Cluster 1
PDK4	4.41045	6.8287e-05	0.777536	0.999301	MDV_vs_R1881	Cluster 3
MAP3K14	-0.591744	0.00274513	-0.536088	0.00908733	Both	Cluster 1
RHOBTB2	0.761727	0.0299965	0.110331	0.999301	MDV_vs_R1881	Cluster 3
HIVEP2	0.320015	0.046513	0.343579	0.0166143	Both	Cluster 1
FHL1	0.878191	0.00390261	0.517069	0.323809	MDV_vs_R1881	Cluster 3
EHD2	0.638922	0.0341855	0.35168	0.580786	MDV_vs_R1881	Cluster 3
PRKCH	0.717408	0.869332	1.32016	0.0424446	siC_vs_siFL	Cluster 2
ARHGAP31	0.220316	0.999977	0.554528	0.0287576	siC_vs_siFL	Cluster 2
TIMP2	-0.49146	0.792797	-1.09789	0.000843765	siC_vs_siFL	Cluster 2
HDAC9	-0.840386	0.0164859	0.552607	0.298147	MDV_vs_R1881	Cluster 3
SLC4A8	-0.30125	0.999977	-0.839975	0.00766549	siC_vs_siFL	Cluster 2
EIF2AK2	0.0620464	0.999977	-0.623392	0.00378869	siC_vs_siFL	Cluster 2
SPAG4	0.968848	0.00748558	0.866057	0.0170842	Both	Cluster 1
TNK2	0.6405	1.73843e-05	0.229649	0.612367	MDV_vs_R1881	Cluster 3
MTHFD2	-0.0255582	0.999977	0.438002	0.0309409	siC_vs_siFL	Cluster 2
PHKA1	0.492306	0.00139188	0.49199	0.00118729	Both	Cluster 1
NUCKS1	0.0095905	0.999977	0.551482	0.0431182	siC_vs_siFL	Cluster 2
WDR1	0.000681884	0.999977	-0.433663	0.00610919	siC_vs_siFL	Cluster 2
RPS6KA2	1.456	2.89728e-05	1.30721	0.00035375	Both	Cluster 1
P4HA2	0.730791	0.000441974	0.432928	0.170941	MDV_vs_R1881	Cluster 3
SEMA3C	0.138597	0.999977	-0.445151	0.0466723	siC_vs_siFL	Cluster 2
CACNG4	-0.471284	0.999977	-1.17221	0.0254132	siC_vs_siFL	Cluster 2
DLG1	0.510485	0.0426672	0.432008	0.138222	MDV_vs_R1881	Cluster 3
SYNJ2	-0.838429	0.00136841	-0.411435	0.480666	MDV_vs_R1881	Cluster 3
SLC1A3	0.574341	0.191408	1.14572	4.17032e-07	siC_vs_siFL	Cluster 2
ATP8B1	-0.952708	0.02474	-0.92871	0.0292693	Both	Cluster 1
PLOD1	0.392906	0.0484796	0.223219	0.621144	MDV_vs_R1881	Cluster 3
TXLNA	0.0502333	0.999977	0.564929	2.79199e-05	siC_vs_siFL	Cluster 2
CD82	1.47978	2.89728e-05	1.13755	0.00476117	Both	Cluster 1
WDR47	0.572325	0.0137963	0.513449	0.0358114	Both	Cluster 1
LAT2	0.416532	0.159494	0.521236	0.0129728	siC_vs_siFL	Cluster 2
EPB41L1	-0.080781	0.999977	-0.868544	7.82414e-08	siC_vs_siFL	Cluster 2
OAS1	-0.0375599	0.999977	-1.9597	0.00091828	siC_vs_siFL	Cluster 2
DNAJB11	-0.116006	0.999977	0.365356	0.0343997	siC_vs_siFL	Cluster 2
CBX5	-0.0587974	0.999977	0.424243	0.0115317	siC_vs_siFL	Cluster 2
IL11	-1.9105	0.0396944	-0.494774	0.999301	MDV_vs_R1881	Cluster 3
FKBP5	2.46893	1.66354e-18	1.64254	7.95962e-08	Both	Cluster 1
ERMP1	-0.0786696	0.999977	0.750253	1.82131e-06	siC_vs_siFL	Cluster 2
HCN2	0.248649	0.999977	-0.600518	0.0189025	siC_vs_siFL	Cluster 2
GADD45B	0.63531	0.181834	0.741977	0.0434801	siC_vs_siFL	Cluster 2
SEC14L2	1.87036	1.45593e-18	1.88328	2.97443e-18	Both	Cluster 1
SLC25A1	0.459591	0.00473274	0.214897	0.625704	MDV_vs_R1881	Cluster 3
PACSIN2	0.477208	0.0169688	0.481088	0.0108569	Both	Cluster 1
RBFOX2	-0.111024	0.999977	-0.409557	0.0315543	siC_vs_siFL	Cluster 2
PYGL	0.47926	0.388214	1.20896	7.95962e-08	siC_vs_siFL	Cluster 2
TRIM9	0.324487	0.648898	0.634733	0.00152628	siC_vs_siFL	Cluster 2
NFKBIA	0.144722	0.999977	0.62856	0.0270228	siC_vs_siFL	Cluster 2
PYGB	0.873886	5.13579e-05	0.31424	0.663882	MDV_vs_R1881	Cluster 3
RIMS4	1.73353	0.000323558	1.03684	0.146509	MDV_vs_R1881	Cluster 3
NTSR1	-1.44232	0.000147263	-1.08809	0.0138054	Both	Cluster 1
EEF1A2	0.537859	0.015573	0.139546	0.999301	MDV_vs_R1881	Cluster 3
RNF24	0.972716	7.31779e-08	0.860767	3.53998e-06	Both	Cluster 1
RASSF2	0.741635	0.020087	0.778122	0.00616528	Both	Cluster 1
CST3	0.444008	0.0167424	0.186304	0.83207	MDV_vs_R1881	Cluster 3
KLHL4	1.06988	0.00035523	1.00522	0.000848011	Both	Cluster 1
SFRP1	-0.556266	0.999977	-1.25086	0.0393526	siC_vs_siFL	Cluster 2
NDRG1	0.818794	0.0200632	0.466238	0.524043	MDV_vs_R1881	Cluster 3
SLC39A14	0.27841	0.940113	0.880216	1.81193e-06	siC_vs_siFL	Cluster 2
GSR	0.479905	0.0182119	0.496855	0.0101811	Both	Cluster 1
PPP2CB	1.08796	2.75431e-14	0.802569	1.61154e-07	Both	Cluster 1
TUBB4A	-0.0340629	0.999977	-0.902754	0.0270612	siC_vs_siFL	Cluster 2
RASAL3	1.89362	0.0263937	1.40523	0.0800056	MDV_vs_R1881	Cluster 3
URI1	0.00994744	0.999977	0.338897	0.00223333	siC_vs_siFL	Cluster 2
CDK6	-0.122675	0.999977	0.82107	0.000646923	siC_vs_siFL	Cluster 2
NAMPT	0.54557	0.0172202	0.148987	0.999301	MDV_vs_R1881	Cluster 3
CAV2	0.670145	3.94189e-05	0.216537	0.728091	MDV_vs_R1881	Cluster 3
HSPB1	0.472128	0.00142749	0.0900188	0.999301	MDV_vs_R1881	Cluster 3
AGFG2	0.889285	0.0112832	1.03827	0.000837932	Both	Cluster 1
GLI3	-0.147005	0.999977	-0.719152	0.0164324	siC_vs_siFL	Cluster 2
ZFAND5	0.565431	0.00604491	0.139669	0.999301	MDV_vs_R1881	Cluster 3
PDLIM1	0.409279	0.507683	0.603854	0.0259589	siC_vs_siFL	Cluster 2
ATE1	0.268467	0.537828	0.479872	0.00231496	siC_vs_siFL	Cluster 2
UNC5B	2.39195	5.14367e-09	1.80395	2.75502e-05	Both	Cluster 1
PPP3CB	-0.0561639	0.999977	-0.457656	0.0209524	siC_vs_siFL	Cluster 2
LGALS3BP	0.162575	0.999977	-0.676314	0.00425424	siC_vs_siFL	Cluster 2
PANX1	0.294628	0.34714	0.685128	5.2934e-07	siC_vs_siFL	Cluster 2
SLC35F2	1.02204	0.00302464	0.522397	0.483685	MDV_vs_R1881	Cluster 3
WNT5B	0.911596	0.000323558	0.52969	0.177124	MDV_vs_R1881	Cluster 3
SMAP1	0.171488	0.999977	-0.435388	0.0499921	siC_vs_siFL	Cluster 2
BCL6	0.773947	0.015573	0.795771	0.00903767	Both	Cluster 1
KCNIP3	0.71058	0.0105206	0.510065	0.161268	MDV_vs_R1881	Cluster 3
TFCP2L1	4.25602	0.0200154	2.0665	0.105988	MDV_vs_R1881	Cluster 3
REEP6	1.18072	0.0231548	0.340331	0.999301	MDV_vs_R1881	Cluster 3
IFIH1	0.249872	0.999977	-1.28571	0.00311464	siC_vs_siFL	Cluster 2
STAT1	0.119628	0.999977	-0.529328	0.017762	siC_vs_siFL	Cluster 2
IGFBP2	0.504824	0.543177	0.754538	0.0276761	siC_vs_siFL	Cluster 2
IL1R1	0.730078	0.0167424	0.781823	0.00487452	Both	Cluster 1
EPAS1	0.71256	0.00696025	0.498209	0.16819	MDV_vs_R1881	Cluster 3
QSOX1	0.721104	0.00542739	0.32399	0.678845	MDV_vs_R1881	Cluster 3
MYCL	1.06035	0.0338244	0.929593	0.0670048	MDV_vs_R1881	Cluster 3
RIMS3	-0.0609372	0.999977	-0.636191	0.040827	siC_vs_siFL	Cluster 2
SLC19A2	0.899846	0.000420025	0.819074	0.00152699	Both	Cluster 1
CTSD	0.46576	0.0111358	-0.0772629	0.999301	MDV_vs_R1881	Cluster 3
KLF9	1.40168	0.00422634	1.28215	0.0126394	Both	Cluster 1
PPP1R3C	1.20916	1.89082e-06	1.46593	4.2575e-10	Both	Cluster 1
DUSP1	0.819587	0.0513918	0.965627	0.00705158	siC_vs_siFL	Cluster 2
KIAA1217	-0.357313	0.999977	-0.846278	0.00616528	siC_vs_siFL	Cluster 2
CLU	0.694235	0.00542739	-0.125501	0.999301	MDV_vs_R1881	Cluster 3
MAPK8IP1	-0.102759	0.999977	-0.650593	1.59064e-06	siC_vs_siFL	Cluster 2
ADGRB2	0.957288	0.00025026	0.665526	0.0415387	Both	Cluster 1
TMEM156	-1.31841	0.00620851	-0.244358	0.999301	MDV_vs_R1881	Cluster 3
GPSM2	0.751737	1.60403e-05	0.395609	0.146126	MDV_vs_R1881	Cluster 3
OCRL	-0.0451704	0.999977	0.521457	7.86653e-06	siC_vs_siFL	Cluster 2
PLAU	-0.827051	0.00668902	-0.688921	0.0466723	Both	Cluster 1
SRGN	0.993256	0.00057326	0.857503	0.00615979	Both	Cluster 1
CHST3	0.514708	0.0104214	0.39596	0.102836	MDV_vs_R1881	Cluster 3
SLPI	4.36531	0.0212817	3.6454	0.0126394	Both	Cluster 1
VASP	0.0266651	0.999977	0.503038	0.000197717	siC_vs_siFL	Cluster 2
NRSN2	0.349615	0.0299965	0.109458	0.999301	MDV_vs_R1881	Cluster 3
RRAS	0.654661	0.02474	0.193384	0.999301	MDV_vs_R1881	Cluster 3
SBDS	0.0218043	0.999977	0.551189	0.000827014	siC_vs_siFL	Cluster 2
IFI6	0.175459	0.999977	-2.63059	5.72522e-06	siC_vs_siFL	Cluster 2
PODXL	0.197614	0.999977	-0.817969	0.000106886	siC_vs_siFL	Cluster 2
SAT1	0.433659	0.53754	0.642182	0.0377688	siC_vs_siFL	Cluster 2
BST2	-0.94808	0.999977	-3.06831	0.00552035	siC_vs_siFL	Cluster 2
COLGALT1	0.297322	0.126595	0.368206	0.0120134	siC_vs_siFL	Cluster 2
H19	3.28281	0.0255403	3.4754	5.54171e-05	Both	Cluster 1
HIP1R	0.741316	2.32722e-05	0.509438	0.0193933	Both	Cluster 1
PPT1	0.050309	0.999977	0.423054	0.0066198	siC_vs_siFL	Cluster 2
PSME3	-0.00468943	0.999977	0.918943	1.87999e-05	siC_vs_siFL	Cluster 2
GCH1	0.294952	0.999977	1.05424	0.0428361	siC_vs_siFL	Cluster 2
RPA1	-0.00815388	0.999977	0.659707	5.2934e-07	siC_vs_siFL	Cluster 2
RIN2	-0.283696	0.0299965	-0.171055	0.478213	MDV_vs_R1881	Cluster 3
PDZD2	2.82003	0.0493803	1.41095	0.695942	MDV_vs_R1881	Cluster 3
MICAL2	0.442315	0.596411	0.821926	0.00311464	siC_vs_siFL	Cluster 2
SORT1	0.809192	0.00251011	0.137755	0.999301	MDV_vs_R1881	Cluster 3
LDHA	0.932071	0.00422634	0.960599	0.00227182	Both	Cluster 1
EMP1	-1.23499	0.0126329	-0.297973	0.999301	MDV_vs_R1881	Cluster 3
FADS2	0.41121	0.260952	1.56931	2.21667e-19	siC_vs_siFL	Cluster 2
HILPDA	0.149322	0.999977	0.791963	0.00355707	siC_vs_siFL	Cluster 2
STX11	0.279346	0.999977	1.48402	0.00621982	siC_vs_siFL	Cluster 2
LRCH1	0.503085	0.121271	0.574037	0.0324679	siC_vs_siFL	Cluster 2
VEZF1	0.533563	8.52411e-06	0.153466	0.804858	MDV_vs_R1881	Cluster 3
TEX2	0.394602	0.00895081	0.156321	0.817939	MDV_vs_R1881	Cluster 3
LRRC8A	0.526857	0.0475939	0.156168	0.999301	MDV_vs_R1881	Cluster 3
TFAP2A	-0.121996	0.999977	-0.504156	0.017762	siC_vs_siFL	Cluster 2
ARRB1	0.305796	0.601826	0.482825	0.0217941	siC_vs_siFL	Cluster 2
SQOR	0.56822	0.0468921	1.19028	7.61266e-10	Both	Cluster 1
ADAMTS14	1.4121	0.00461	1.92731	6.16682e-06	Both	Cluster 1
HERC6	-0.0868999	0.999977	-1.08616	0.0235786	siC_vs_siFL	Cluster 2
BMP2K	0.769219	0.000254134	0.532276	0.040827	Both	Cluster 1
G3BP2	0.104698	0.999977	-0.408265	0.015012	siC_vs_siFL	Cluster 2
FGD4	1.73826	0.000748579	1.21134	0.0800056	MDV_vs_R1881	Cluster 3
SBNO1	-0.0707274	0.999977	-0.3811	0.00640275	siC_vs_siFL	Cluster 2
MBTPS1	0.0700966	0.999977	-0.401569	0.00856723	siC_vs_siFL	Cluster 2
KSR1	-0.69673	1.58896e-06	-0.657685	6.77143e-06	Both	Cluster 1
PRPSAP2	0.0231142	0.999977	0.436279	0.017762	siC_vs_siFL	Cluster 2
RERE	0.576363	0.0116936	0.505063	0.0415387	Both	Cluster 1
PADI3	-1.50966	0.0341855	-1.70797	0.0110402	Both	Cluster 1
MAP3K6	0.770129	0.000147263	0.694958	0.000927946	Both	Cluster 1
ABL2	-0.620541	0.00682818	0.256775	0.776448	MDV_vs_R1881	Cluster 3
ETNK2	1.91182	0.000196418	0.825467	0.479136	MDV_vs_R1881	Cluster 3
EML4	-0.386055	0.050913	-0.390957	0.0379559	siC_vs_siFL	Cluster 2
SFXN5	-0.226052	0.999977	-0.517141	0.0274531	siC_vs_siFL	Cluster 2
PDGFC	-0.396433	0.0178318	-0.416435	0.00700574	Both	Cluster 1
BOD1	-0.0901011	0.999977	-0.441942	0.00934519	siC_vs_siFL	Cluster 2
MAGEA4	0.0387788	0.999977	0.475412	0.000838304	siC_vs_siFL	Cluster 2
SYBU	2.21916	0.0002341	1.67738	0.0166143	Both	Cluster 1
NFIB	0.0303517	0.999977	-0.415232	0.0113601	siC_vs_siFL	Cluster 2
ZEB1	-0.336241	0.0270078	-0.070178	0.999301	MDV_vs_R1881	Cluster 3
ITPRIP	0.692416	0.0321354	0.525946	0.219318	MDV_vs_R1881	Cluster 3
PTPRJ	1.30254	1.37744e-08	1.01889	3.99388e-05	Both	Cluster 1
P4HA3	1.99022	7.05312e-07	1.11136	0.0685287	MDV_vs_R1881	Cluster 3
FADS1	2.25832	1.32927e-23	1.45835	3.13905e-09	Both	Cluster 1
ARID5B	-0.932799	0.000337139	-0.985768	8.81021e-05	Both	Cluster 1
PIP4K2A	-0.118271	0.999977	-0.571551	0.0269379	siC_vs_siFL	Cluster 2
FOXO1	1.143	0.005696	0.398885	0.893975	MDV_vs_R1881	Cluster 3
ANKRD50	-0.492596	0.000458149	-0.28452	0.205378	MDV_vs_R1881	Cluster 3
LPCAT1	0.5806	9.77407e-05	0.243577	0.502227	MDV_vs_R1881	Cluster 3
DDAH1	0.161102	0.999977	0.820102	0.000927946	siC_vs_siFL	Cluster 2
ROBO4	-1.67869	0.0142995	-0.165377	0.999301	MDV_vs_R1881	Cluster 3
CXADR	-0.300123	0.7095	-0.592529	0.00152628	siC_vs_siFL	Cluster 2
ZKSCAN2	-0.119716	0.999977	0.473987	0.0240748	siC_vs_siFL	Cluster 2
PXYLP1	1.87162	4.64712e-15	1.33155	7.95962e-08	Both	Cluster 1
MMP16	-0.636491	0.0178318	-0.428042	0.296702	MDV_vs_R1881	Cluster 3
PTDSS1	-0.0323979	0.999977	0.627321	1.05896e-09	siC_vs_siFL	Cluster 2
NPTN	0.575547	0.0178318	0.318735	0.537177	MDV_vs_R1881	Cluster 3
AFAP1L1	0.264723	0.999977	0.528716	0.0386251	siC_vs_siFL	Cluster 2
TSC22D3	2.12263	3.86744e-11	2.55112	1.57412e-15	Both	Cluster 1
BABAM2	-0.388569	0.0475939	0.0737146	0.999301	MDV_vs_R1881	Cluster 3
TPRG1L	0.286247	0.999977	0.905711	0.000353253	siC_vs_siFL	Cluster 2
TLCD1	0.236089	0.999977	0.677382	0.0149983	siC_vs_siFL	Cluster 2
RAVER2	-0.0566387	0.999977	-0.415271	0.0313191	siC_vs_siFL	Cluster 2
SLC22A15	0.286675	0.999977	1.0489	0.0332966	siC_vs_siFL	Cluster 2
ATP1A1	0.915603	5.59238e-07	0.784116	4.44706e-05	Both	Cluster 1
SLC15A2	2.07826	0.0315233	1.16598	0.621685	MDV_vs_R1881	Cluster 3
IFI16	-0.113906	0.999977	-0.617437	0.0415387	siC_vs_siFL	Cluster 2
TIPARP	2.25855	1.1774e-11	1.14839	0.00937477	Both	Cluster 1
APBB2	0.730166	0.00493041	0.609482	0.0378422	Both	Cluster 1
DCBLD1	-0.451534	0.0580363	-0.538937	0.00630987	siC_vs_siFL	Cluster 2
HEY1	0.913937	0.805378	1.67918	0.0126186	siC_vs_siFL	Cluster 2
MYORG	2.61033	6.09262e-06	0.964293	0.537232	MDV_vs_R1881	Cluster 3
TMEM65	0.0491481	0.999977	-0.556646	0.00231496	siC_vs_siFL	Cluster 2
PGM2L1	1.08368	0.0119152	-0.0431254	0.999301	MDV_vs_R1881	Cluster 3
DEPP1	0.948523	0.0218494	1.08241	0.000927946	Both	Cluster 1
IFI27	-0.617942	0.999977	-3.0608	0.00858108	siC_vs_siFL	Cluster 2
B2M	-0.193695	0.999977	-0.465882	0.00972287	siC_vs_siFL	Cluster 2
NNMT	1.24561	0.000255515	1.11277	0.0020107	Both	Cluster 1
NAV2	0.632252	0.0202086	0.109396	0.999301	MDV_vs_R1881	Cluster 3
C15orf48	-0.827644	0.0513918	-0.938295	0.0161616	siC_vs_siFL	Cluster 2
SMAD3	-0.526799	0.0126329	-0.675812	0.000153539	Both	Cluster 1
CRK	0.15655	0.999977	-0.391484	0.0196414	siC_vs_siFL	Cluster 2
ZNF83	-0.35938	0.0659521	-0.51304	0.000358057	siC_vs_siFL	Cluster 2
ANGPTL4	1.69367	6.73946e-15	1.48709	2.53516e-11	Both	Cluster 1
FTH1	0.745174	9.01082e-11	0.321968	0.0734989	MDV_vs_R1881	Cluster 3
RBPJ	-0.225657	0.952186	-0.739994	8.23556e-07	siC_vs_siFL	Cluster 2
MFSD2A	2.04094	1.30727e-07	1.97674	4.79734e-07	Both	Cluster 1
HR	4.22954	0.00136841	2.07428	0.115567	MDV_vs_R1881	Cluster 3
ADAM9	0.177507	0.999977	1.04155	2.17096e-11	siC_vs_siFL	Cluster 2
LDLRAD4	4.87665	0.0145569	2.73154	0.285207	MDV_vs_R1881	Cluster 3
NSG1	1.61113	0.0446909	0.544161	0.999301	MDV_vs_R1881	Cluster 3
MAT2A	-0.0821222	0.999977	-0.416282	0.0333923	siC_vs_siFL	Cluster 2
AR	-0.297746	0.954043	1.51234	1.04775e-16	siC_vs_siFL	Cluster 2
AFAP1L2	-0.613335	8.15893e-05	-0.516209	0.00152699	Both	Cluster 1
PTPN9	0.828712	0.00963738	0.981137	0.000570184	Both	Cluster 1
CXCL8	0.186413	0.999977	1.75578	1.81193e-06	siC_vs_siFL	Cluster 2
METTL7B	1.95152	0.00108785	1.34044	0.0379559	Both	Cluster 1
DENND5B	-0.260919	0.919274	-0.470007	0.0476192	siC_vs_siFL	Cluster 2
SOCS6	-0.519655	0.00702444	-0.596366	0.000491835	Both	Cluster 1
KSR2	-1.02247	0.0613414	-1.53562	0.000325861	siC_vs_siFL	Cluster 2
ATF7IP	-0.0440768	0.999977	-0.351335	0.0466723	siC_vs_siFL	Cluster 2
ZNF217	0.482246	0.0280482	0.205611	0.857963	MDV_vs_R1881	Cluster 3
CYP4F22	1.42042	0.0475939	0.950745	0.343429	MDV_vs_R1881	Cluster 3
DHCR7	0.235554	0.404797	0.348012	0.0196414	siC_vs_siFL	Cluster 2
SH3RF3	1.24646	4.63985e-06	0.777006	0.026226	Both	Cluster 1
FAM222B	0.462699	0.027082	0.0596143	0.999301	MDV_vs_R1881	Cluster 3
ABLIM3	1.23273	0.000441974	0.579032	0.469052	MDV_vs_R1881	Cluster 3
TNFRSF10D	0.134057	0.999977	0.576963	0.0196963	siC_vs_siFL	Cluster 2
TOMM20	0.0752773	0.999977	-0.607408	0.000158294	siC_vs_siFL	Cluster 2
MSRB3	0.136463	0.999977	-0.486632	0.00856723	siC_vs_siFL	Cluster 2
ZHX3	0.428943	0.0954996	0.46464	0.0377688	siC_vs_siFL	Cluster 2
MLXIP	0.611349	0.0317007	0.419395	0.336703	MDV_vs_R1881	Cluster 3
RTTN	-0.778682	0.0164859	-0.388984	0.647075	MDV_vs_R1881	Cluster 3
SYNE3	-0.720309	0.0297222	-0.741396	0.017762	Both	Cluster 1
B3GNT5	0.926067	0.00119571	0.315282	0.873886	MDV_vs_R1881	Cluster 3
FOXL1	0.693021	0.020087	0.868549	0.000428215	Both	Cluster 1
FZD8	-0.86584	0.00700408	-0.797072	0.0135927	Both	Cluster 1
MRFAP1	0.856031	0.000147263	0.620835	0.0223038	Both	Cluster 1
LDLRAD3	0.528217	0.0299965	0.295511	0.572844	MDV_vs_R1881	Cluster 3
FGD6	-0.528407	0.000588863	-0.14515	0.942378	MDV_vs_R1881	Cluster 3
ARSJ	0.119822	0.999977	0.386448	0.0274531	siC_vs_siFL	Cluster 2
CUEDC1	0.609049	1.11207e-06	0.368842	0.0223038	Both	Cluster 1
TMEM45A	0.0763842	0.999977	1.00864	0.0224225	siC_vs_siFL	Cluster 2
SYNM	-0.410566	0.950275	-0.819183	0.0170842	siC_vs_siFL	Cluster 2
TSKU	0.715167	0.0332538	0.427668	0.528368	MDV_vs_R1881	Cluster 3
COL18A1	0.81084	0.00542739	0.275559	0.916923	MDV_vs_R1881	Cluster 3
SRPRA	-0.0292322	0.999977	-0.454707	0.0309409	siC_vs_siFL	Cluster 2
CAMK1D	-0.606719	0.192705	-0.993341	0.000358057	siC_vs_siFL	Cluster 2
ACP7	-1.00293	0.0180752	-0.416743	0.828661	MDV_vs_R1881	Cluster 3
PROS1	0.956269	0.00696025	0.787177	0.057286	MDV_vs_R1881	Cluster 3
BRI3BP	0.155334	0.999977	0.345197	0.0418251	siC_vs_siFL	Cluster 2
FAAP100	0.601165	0.00271759	0.247749	0.700303	MDV_vs_R1881	Cluster 3
MYBL1	-0.406814	0.692854	-0.671676	0.022074	siC_vs_siFL	Cluster 2
RTN4RL1	2.28872	0.000147263	1.16849	0.194908	MDV_vs_R1881	Cluster 3
RASA3	-0.535638	0.0332538	-0.411525	0.205378	MDV_vs_R1881	Cluster 3
CYP4F12	0.824694	0.999977	2.74963	0.000428215	siC_vs_siFL	Cluster 2
MT1X	2.43151	1.27162e-29	1.59591	6.88909e-15	Both	Cluster 1
ZFP69B	0.12419	0.999977	0.701476	0.00298243	siC_vs_siFL	Cluster 2
NHS	-0.92208	0.02474	-0.388159	0.860575	MDV_vs_R1881	Cluster 3
NCR3LG1	0.0352008	0.999977	0.481218	0.0466723	siC_vs_siFL	Cluster 2
GREB1	2.12956	0.00108785	2.19619	0.000347682	Both	Cluster 1
GM2A	0.126952	0.999977	-0.50072	0.00254201	siC_vs_siFL	Cluster 2
CD47	-0.332986	0.717878	-0.61418	0.00810643	siC_vs_siFL	Cluster 2
ARRDC1	1.13689	0.000290984	0.629683	0.235269	MDV_vs_R1881	Cluster 3
MAP3K5	-0.637773	1.38691e-08	-0.245378	0.247127	MDV_vs_R1881	Cluster 3
TXNRD1	-0.335553	0.0231548	0.0529877	0.999301	MDV_vs_R1881	Cluster 3
TPM2	0.404271	0.000706378	-0.180424	0.554722	MDV_vs_R1881	Cluster 3
MTOR	-0.00355522	0.999977	0.638648	4.08248e-08	siC_vs_siFL	Cluster 2
OSTC	0.0574748	0.999977	0.561272	0.0166143	siC_vs_siFL	Cluster 2
TBC1D8	0.6315	0.00291927	0.810463	1.11805e-05	Both	Cluster 1
NPTXR	-0.309327	0.999977	-0.859085	0.0192778	siC_vs_siFL	Cluster 2
FADS3	1.34521	1.12801e-12	0.927858	1.33303e-05	Both	Cluster 1
MANCR	1.90146	0.0413858	1.31215	0.343385	MDV_vs_R1881	Cluster 3
HLA-B	-0.0308937	0.999977	-1.47135	8.23556e-07	siC_vs_siFL	Cluster 2
FMN1	-0.557004	0.00776031	-0.0854834	0.999301	MDV_vs_R1881	Cluster 3
FAM218A	1.52405	0.0299965	0.775234	0.650209	MDV_vs_R1881	Cluster 3
LINC02228	-1.02013	0.019377	0.0905111	0.999301	MDV_vs_R1881	Cluster 3
LINC01094	1.2226	0.326071	2.23554	0.00731645	siC_vs_siFL	Cluster 2
TRNP1	1.601	1.89082e-06	1.09058	0.00467804	Both	Cluster 1
GATC	-0.00204652	0.999977	-0.417671	0.0126394	siC_vs_siFL	Cluster 2
CYP4F23P	4.2622	0.0468306	NA	NA	MDV_vs_R1881	Cluster 3
AC022150.4	-0.75406	0.00129907	-0.35167	0.524043	MDV_vs_R1881	Cluster 3
AL121772.1	1.86229	0.00252644	1.37343	0.109134	MDV_vs_R1881	Cluster 3
AL359834.1	-1.26997	0.00900847	-0.179192	0.999301	MDV_vs_R1881	Cluster 3
Supplementary Table 9. Transcriptome profile after Enzalutamide treatment or siRNA-mediated AR knockdown of androgen-treated UM-UC-3-AR cells.

## Sheet: Suppl_10
Gene_name	M_UCC_1	M_UCC_2	M_UCC_3	M_UCC_4	M_UCC_5	M_UCC_6	M_UCC_7	M_UCC_8	M_UCC_9	M_UCC_10	M_UCC_11	M_UCC_12	M_UCC_13	M_UCC_14	M_UCC_15	M_UCC_16	M_UCC_17	M_UCC_18	M_UCC_19	M_UCC_20	M_UCC_21	M_UCC_22	M_UCC_23	M_UCC_24	M_UCC_25	M_UCC_26	M_UCC_27	M_UCC_28	M_UCC_29	M_UCC_30	M_UCC_31	M_UCC_32	M_UCC_33	M_UCC_34	M_UCC_35	M_UCC_36	M_UCC_37	M_UCC_38	M_UCC_39	M_UCC_40	M_UCC_41	M_UCC_42	M_UCC_43	M_UCC_44	M_UCC_45	M_UCC_46	M_UCC_47	M_UCC_48	M_UCC_49
AR	7.16488	7.02789	5.35472	8.29388	6.86362	8.15969	7.53979	8.46648	7.29443	6.92642	5.76803	6.15375	5.83567	7.82297	5.30737	6.95223	8.40521	7.05752	5.17749	5.63301	5.31611	5.7266	5.32287	7.70227	5.61797	5.67069	6.73245	9.16891	6.72305	5.12783	6.51214	6.30154	7.10907	7.7557	7.08784	7.35209	5.54073	6.62702	6.12307	8.8382	5.35958	6.53629	5.47935	5.54647	8.41574	6.10973	8.14773	5.36522	4.85713
MRFAP1	8.24706	8.35947	8.39864	8.28153	7.72398	8.18119	8.38103	8.18488	8.53945	8.29804	7.96758	8.21896	8.51639	8.13283	8.13552	8.69746	8.60028	7.96337	8.32571	7.74916	8.02165	7.77156	7.86013	7.66414	8.75052	8.79947	7.69722	8.2998	8.1946	8.73437	8.38182	8.11684	8.47849	8.32583	8.73526	8.03247	8.41139	8.5708	7.59481	7.82661	8.25365	8.61933	8.11339	8.21425	8.25213	8.40381	8.16928	7.95799	8.03237
RASSF2	5.57625	5.42241	6.67831	7.22356	5.60929	6.99075	4.87671	5.61431	6.19969	8.73931	6.48669	5.12829	5.99418	6.30982	5.82604	8.54025	6.65725	8.00118	8.35271	5.31112	6.83542	10.0112	7.4339	6.81511	9.38498	5.99603	8.91434	7.75603	5.38022	9.27514	7.86001	8.77227	8.95902	7.69042	7.30069	7.41566	6.83474	9.1656	9.11371	8.53174	6.8232	6.73249	7.25253	7.61789	7.19797	8.55363	7.67128	7.59979	6.66878
SYBU	4.77511	4.85031	5.11112	5.62263	4.71032	6.45031	4.74899	4.88407	4.84058	4.6614	4.54344	4.59533	4.68099	4.49739	4.79457	5.7846	4.81346	4.80733	4.89631	4.81146	4.61348	4.56618	4.50888	4.57404	4.64471	5.04709	5.07565	7.14549	4.72861	5.13328	4.81792	4.72181	4.6639	5.33603	5.08493	4.87332	4.59823	5.68853	4.65314	5.6609	4.47271	4.56179	5.09169	4.5476	5.35628	4.70755	4.92892	4.75146	4.60303
ATP1A1	11.3602	11.1371	11.42	11.1029	11.1354	10.7548	10.7373	11.3612	11.4678	10.965	11.2074	11.0658	11.183	11.9014	11.0179	11.2499	11.5544	11.1208	11.7622	11.743	11.7101	10.7766	11.1996	11.6014	11.3193	11.4727	11.2137	11.709	10.9386	11.4546	10.7275	11.0498	10.9994	11.516	11.6179	10.9317	11.491	11.3839	11.58	12.1342	11.6716	11.7667	11.4666	10.4666	11.2763	10.853	11.0163	12.498	11.3766
FOXL1	6.37018	6.30078	6.66225	6.49091	6.20173	6.43824	6.33374	6.3028	6.35478	5.9949	7.08486	6.33745	6.29667	6.5135	6.37472	6.47035	6.07883	6.1679	6.1431	6.15637	6.40738	6.03307	6.60789	6.13171	6.35257	6.19328	6.1712	6.3848	6.34578	6.18033	6.28755	6.60262	6.11571	6.47703	6.94457	6.65917	6.46683	6.38226	6.39665	6.01863	7.82535	6.21714	6.36747	7.07684	6.12537	6.3498	6.24377	6.19281	6.78386
SRGN	6.56523	7.10418	8.30028	8.33647	7.15379	8.22121	7.12228	6.94725	7.173	6.65955	7.43658	7.55799	6.59782	9.00294	7.10648	9.32936	7.72398	7.37093	7.89009	7.40751	7.2354	7.11826	9.62039	7.94867	7.75914	7.88232	7.59597	8.12065	7.12564	6.8183	10.2437	9.34789	9.736	9.35602	9.39738	6.86735	9.62165	8.17827	8.19358	10.0335	8.23691	6.56681	9.75092	9.70853	9.43442	10.4444	10.34	9.8898	8.36539
APBB2	8.37664	7.68183	8.50138	9.38795	7.90913	8.62135	7.90444	8.79692	8.10078	8.26829	8.98952	7.7215	7.79438	8.90319	7.68642	9.69129	9.09553	7.70691	5.54787	8.01761	8.38675	7.79596	8.73162	8.71215	8.36154	8.80448	7.07426	8.56021	7.8931	8.32384	9.6022	8.31954	9.37037	9.25462	8.54735	7.95103	10.1161	8.21404	9.06951	9.81884	9.99995	9.53648	9.29403	9.27447	9.56726	10.5091	8.87305	9.32046	7.94267
FKBP5	5.42921	5.9129	7.02311	8.00414	6.99571	8.30021	5.84686	6.52466	5.08669	5.77404	7.30256	5.71336	5.78654	7.12934	5.54599	9.77403	5.99464	6.17122	7.93113	6.15795	7.25539	6.13288	7.36388	6.90336	7.14028	7.03455	6.00886	7.36806	6.90356	7.79553	7.3995	6.7818	9.80954	8.53985	9.21704	6.53068	6.90325	7.80716	7.12272	10.1002	6.5845	8.38008	7.66554	7.39713	9.87817	10.6002	8.311	10.2594	8.5457
UNC5B	9.11202	8.89076	8.44137	8.8012	10.1035	8.42514	9.73733	9.53629	8.43652	7.57196	8.41493	9.27342	9.13195	8.52308	8.18693	7.23807	9.66521	6.49446	6.02107	9.84269	7.57737	6.15234	8.73363	6.6227	6.71647	7.0664	6.80285	6.01613	8.35722	6.69156	7.37056	7.51318	7.26046	6.04606	7.9811	7.84014	6.78725	6.67307	7.70215	7.99454	8.35174	9.09102	7.84522	8.28648	7.13189	8.43576	7.09674	7.40119	8.26522
PHKA1	6.66451	6.72968	6.57858	5.65182	7.10545	5.65058	7.19526	7.27309	6.37637	8.0335	7.56798	7.55183	6.86627	7.73822	7.34936	6.42445	6.69424	6.77942	7.41576	7.0304	8.11768	8.1412	7.12037	7.99276	7.29418	8.09046	8.376	7.70781	7.30744	8.11402	8.30433	6.37382	7.139	7.53612	7.34222	6.625	7.88911	7.75324	7.922	8.04384	7.38634	7.92504	6.54451	6.71381	7.28887	5.67217	6.48696	7.78938	7.52908
SEMA3F	8.97001	8.76669	8.45361	8.4318	8.95204	7.87042	8.83443	8.65564	9.32303	9.42907	8.84002	8.53137	8.74928	8.91022	8.27893	8.05499	9.23279	7.79062	7.93554	8.68803	8.95748	7.91531	8.31961	7.71323	8.65864	7.52736	7.25109	8.27827	9.17513	8.06936	7.16356	8.274	8.25863	6.9982	8.47828	7.72997	7.48092	8.83653	7.26145	7.14912	9.3116	9.46993	8.38192	8.05523	6.87832	6.64528	7.11821	8.07168	8.44034
PADI3	10.8488	8.27764	10.9267	11.1741	10.3326	10.9888	10.5301	11.1375	10.7053	10.5217	10.1536	10.3316	10.5553	10.5329	10.7199	9.74106	10.5967	4.77029	9.7409	11.0802	11.2293	10.7042	10.6293	10.487	10.188	7.61785	9.31755	10.6799	10.5863	11.0123	5.1364	4.82535	10.2805	5.10917	9.59893	5.90624	7.94512	10.9302	9.9841	4.63298	11.1678	10.0663	10.333	5.26186	4.95808	4.84291	4.80118	7.20977	10.5805
SYNE3	4.74677	5.18098	5.06893	5.21343	5.00487	5.02282	5.02464	4.84923	4.91446	4.99843	4.87859	5.17431	4.62433	4.80094	5.08236	5.64059	4.70048	5.39922	5.05874	4.77148	5.05458	5.49967	5.04269	4.88477	4.8644	4.77921	5.20722	4.77747	4.75992	4.77698	4.9054	4.93385	4.97897	5.16255	5.113	5.15029	5.23541	4.90666	5.17191	5.19157	5.05203	4.96332	5.02072	5.22262	5.18863	5.98583	5.06795	5.05161	4.98991
TIPARP	9.28946	8.9538	8.79589	8.58378	9.04389	8.79849	9.16625	8.82562	9.63183	8.20258	8.26021	8.40995	8.77988	9.4286	7.93246	10.0107	8.72714	9.18503	8.81404	8.63376	8.7328	8.71872	10.1721	7.98588	8.65764	8.837	8.06676	8.45902	8.46718	8.40259	9.34652	9.3811	9.16118	8.56583	8.90692	8.45284	9.06534	9.07294	8.31464	10.6097	8.35635	9.37766	9.25035	10.5918	8.99496	8.57323	8.28374	9.50335	8.48868
WDR47	7.68738	7.84025	7.25034	7.02559	7.53744	7.36663	7.27877	7.70378	8.04384	7.66577	7.28141	7.70045	7.39517	7.00331	7.18325	7.28515	7.4776	7.47762	7.58235	7.84986	7.87455	7.74734	7.57944	7.98206	7.2082	7.9951	8.40106	6.80675	7.94742	6.77575	6.64144	6.78208	7.14308	6.84111	7.30575	7.54532	7.58633	8.09486	7.5524	7.55531	8.07965	7.87995	8.15454	7.40938	7.74503	6.90533	6.18958	8.26534	7.51081
IL1R1	8.52185	8.8868	9.68425	8.77674	7.86806	9.1737	8.10344	7.30985	8.8338	8.40374	8.1033	9.10417	7.98994	7.01601	8.26987	8.76745	7.83349	7.95089	9.38706	9.66351	7.51224	8.21203	8.91996	10.1334	9.09386	6.41524	7.81396	7.90529	8.10378	8.11744	11.0927	8.48908	10.2452	10.1629	9.63257	9.16695	9.40423	9.16978	9.52714	9.58251	8.68506	8.03991	9.63401	8.50677	9.38941	10.4859	9.92935	9.50118	9.96488
FADS1	6.54258	5.97025	7.18372	6.39317	6.27851	6.69143	8.52159	5.82125	5.3677	8.3603	5.39654	5.16682	7.06946	7.43139	8.37627	6.93105	6.41542	7.29343	8.76004	7.87768	8.55974	7.50843	7.78379	6.87636	9.75694	7.54662	8.82019	10.1972	7.85687	7.5847	7.92992	9.17804	7.1529	8.72421	8.47586	7.78417	7.96736	8.44404	7.46174	8.83985	9.45039	9.31109	7.43793	7.39081	8.00578	7.69908	9.51367	6.95623	6.65027
PXYLP1	7.55747	7.60738	7.59193	6.0062	7.53919	6.1496	5.40939	7.28936	8.06497	6.77162	8.02549	7.21506	7.6036	7.0402	7.03846	6.21508	7.99604	8.37081	6.31184	7.26398	8.35437	6.9894	8.17006	5.99538	7.42945	7.88694	8.43536	8.21861	7.56577	6.82883	6.68561	7.58052	6.54546	8.13842	6.78492	6.97692	5.72112	6.95237	7.28314	7.1521	7.94941	7.25717	6.30137	6.2031	6.36025	6.22332	5.94944	5.7666	8.34934
SPAG4	6.94184	6.17168	6.30162	5.8702	6.61331	6.6542	7.5484	6.46603	6.11373	6.50229	6.39053	6.00876	6.9122	4.97757	7.26997	5.52595	5.90864	7.44833	6.85055	6.07121	7.02848	7.65859	6.20144	5.62949	6.66318	5.6854	6.28603	6.95558	7.13696	7.00816	6.72469	6.07254	7.28606	5.3108	6.91393	5.8492	6.06216	7.55778	5.77419	6.45032	7.59011	7.23434	5.70285	6.22659	5.87632	6.68342	6.79894	5.03211	5.4981
PACSIN2	8.10919	7.77704	8.32907	8.05468	8.7612	8.28933	7.8586	8.55829	7.88358	7.86411	7.98117	8.23335	7.94633	8.33303	8.15056	8.11693	7.77669	8.38269	7.26975	8.61364	7.52759	8.20323	8.11965	7.64215	8.29256	7.82001	8.72624	7.64745	7.80427	7.95278	8.31651	8.1183	8.108	7.78317	7.78776	7.66978	7.59186	7.50463	8.31626	7.43436	8.95389	8.33961	7.90057	7.83273	8.30044	7.79881	7.73401	8.47242	8.45152
CD82	7.09641	7.55937	9.08928	8.76846	7.49795	8.66981	7.3966	9.13235	8.59068	7.49755	8.34452	7.68604	8.08183	9.16435	8.15012	8.86882	9.40779	5.92087	8.79322	7.92873	8.82169	7.3082	8.76454	8.79826	7.01975	9.21408	9.46174	8.58908	8.86234	8.81405	8.8969	7.92057	8.71608	8.59375	8.47975	7.38307	10.1262	7.32266	8.03699	7.40952	8.55357	8.53484	8.53585	9.47108	8.97264	9.11038	9.19447	9.806	8.04541
LDHA	12.9288	12.6954	12.6466	12.1635	12.6048	11.924	12.8964	12.6912	12.8103	13.0984	12.8867	12.3511	12.9395	12.625	12.8167	12.5864	12.7288	12.1209	12.8045	12.8321	12.7497	12.0906	12.6506	12.2831	12.6408	12.9096	12.4963	13.1943	13.3683	13.0961	13.2046	12.4058	12.5072	12.5156	12.6184	12.2923	13.0762	12.7489	11.5766	12.1335	13.1963	13.3622	12.2765	12.4257	13.1401	12.3598	12.957	12.6444	12.097
HIVEP2	8.59785	8.86963	8.67565	8.38584	7.7874	8.38353	8.76736	8.33658	8.58369	8.37237	8.11195	7.45258	8.4496	7.75124	7.74766	7.81212	8.35472	8.40307	8.25644	8.37562	6.88478	7.12168	8.17191	7.71557	7.30345	7.19234	7.85064	6.82206	8.50567	8.38789	8.73122	7.31967	7.39542	7.77055	7.40223	6.8651	8.10215	8.5334	8.4267	8.22933	8.6327	8.53403	7.91899	7.39175	7.77457	7.8025	7.58109	7.9565	7.79382
PPP1R3C	10.2637	9.97087	11.0968	10.2365	10.149	10.2209	11.2566	10.479	8.80277	11.4007	9.96478	10.1734	11.4696	5.17667	11.1679	9.28042	10.4965	8.73597	9.58941	11.9829	10.8133	10.557	7.68146	8.80168	10.7228	6.70955	9.67795	8.52412	10.5847	9.34133	12.026	9.06228	6.23219	8.73408	10.3037	9.87947	8.28185	10.7196	9.42961	6.39424	10.4784	10.5874	9.38522	8.67808	5.23031	9.52584	9.48143	5.4609	10.0251
SLPI	4.27105	5.61913	9.26424	8.44523	8.04232	9.57106	4.00934	9.59259	5.6487	4.31385	9.48287	6.56889	6.00895	10.8187	10.0699	8.53901	10.3301	4.03662	12.7039	5.39381	4.70384	9.34832	6.84336	9.77674	8.32707	8.47093	3.94347	9.12047	10.9686	9.63235	6.497	5.94216	5.29629	8.29718	9.22255	4.15131	11.8709	6.12582	7.9215	4.99382	9.28603	8.80593	7.71344	3.82152	9.26957	7.83275	7.38706	12.2159	8.43092
CUEDC1	5.83047	6.20721	6.48053	6.34335	6.27192	6.4631	5.93307	6.24374	6.14876	5.9614	6.62686	6.35535	6.1609	5.82649	6.8323	6.63949	6.25858	5.59726	6.11376	6.28658	6.58291	6.96405	6.45355	6.29708	5.90761	7.01806	6.92676	6.79808	6.41187	6.54496	7.44256	6.07242	5.81946	6.85128	6.57727	6.29894	6.84826	6.13671	6.7284	6.02744	6.75081	5.70006	6.7332	6.63206	6.83742	6.60645	6.65951	7.1352	6.27492
ANGPTL4	6.9474	5.31647	6.79853	5.63255	6.89532	6.44482	7.17393	5.8409	5.97745	9.93111	7.85759	5.45839	8.13405	5.62151	7.68193	5.71852	6.97617	6.29684	9.26197	8.2355	7.12288	5.50489	8.67095	4.91967	6.27792	8.46543	7.18202	10.2794	5.99094	6.15224	6.75781	4.78267	7.47243	5.93659	6.1707	5.98837	8.72124	9.89039	7.30725	8.09578	9.33492	10.4646	7.44417	5.12671	6.7325	5.85586	7.33365	6.04667	5.33441
GSR	9.47435	9.9136	10.4217	9.67722	10.2742	10.0161	10.5449	9.75349	10.2876	11.2058	10.2594	10.2431	10.0949	11.5162	10.9089	9.74779	10.3612	8.33	9.13948	9.63178	10.436	10.9636	10.3745	9.95838	9.65364	10.0527	10.3041	10.9711	10.5338	9.53256	8.34155	9.38921	10.1287	9.71403	10.6721	9.16064	10.066	9.94814	9.98533	9.48073	10.626	10.0957	10.9988	9.72402	8.16145	9.55967	9.98181	9.94201	10.2846
SQOR	7.49553	7.85833	8.68318	7.91772	8.35171	8.33914	7.5748	7.87734	8.15379	7.71341	8.46105	7.58548	7.90438	9.04868	8.71874	8.46223	8.07385	8.26588	10.1136	9.11267	7.66729	10.1229	8.70234	8.21504	8.9587	8.03966	8.02063	9.53696	7.43969	9.00826	10.4689	9.22436	8.90958	9.03792	8.48374	6.93223	10.0167	8.31759	9.13326	8.35819	8.09252	8.16304	7.76841	8.60127	9.01001	8.4345	9.32984	8.3788	9.2908
FADS3	6.14026	6.41924	6.4242	5.8316	6.32755	5.54506	6.19701	6.56584	6.14026	6.49077	5.82647	5.85817	5.5565	6.11995	6.55304	5.78434	5.9794	6.42962	6.156	6.2939	5.73837	5.64144	6.87268	5.80026	6.39077	5.82166	6.1653	7.05892	6.41032	5.49771	5.41984	6.21756	6.52898	6.24581	6.55348	6.63817	6.85782	7.10089	6.42264	6.71241	6.67445	6.22576	6.90958	6.46394	6.08764	6.39764	6.39242	6.29221	6.50435
PPP2CB	8.24513	7.9874	8.17493	7.70298	8.69213	8.65042	8.58013	8.89941	8.39036	9.44529	8.1362	8.18658	8.76611	8.60768	8.63751	8.86292	8.47299	6.87132	8.94709	7.27214	8.15245	8.77037	8.9341	8.59055	7.88036	9.026	8.60822	8.97405	8.61999	8.13626	7.65203	7.49416	8.67469	8.51941	8.74348	7.737	9.30633	8.94352	7.82372	8.08908	8.20782	9.40148	8.87042	8.6073	8.37247	8.70545	8.41397	9.37458	8.47176
KLHL4	4.06414	4.42622	4.14152	4.06801	4.25722	4.05402	4.22103	4.13445	4.24531	4.3466	4.08584	4.39139	4.00591	4.1427	4.25564	4.26494	4.15212	4.11222	4.29095	4.13749	4.26513	3.99576	4.28992	3.9831	4.0334	4.34642	4.55046	4.03321	4.18708	4.31779	3.96721	3.8874	3.96709	4.08812	4.18025	4.61908	4.61149	4.18526	4.05809	4.17589	3.95683	4.14775	4.72288	4.17123	4.60014	4.55541	4.33594	4.02267	4.09327
RERE	8.89425	8.97303	8.85447	9.17653	8.84241	9.10864	8.77028	8.51427	8.64035	8.54384	8.92599	9.03161	8.52074	8.54884	8.70989	8.64403	8.88783	9.10568	8.53518	8.81006	9.06882	9.00257	8.73492	9.14868	8.72236	8.65272	8.29565	8.16999	8.67693	7.8527	8.47655	8.64762	8.67766	8.71253	7.87783	9.1931	7.7883	8.78269	8.9352	8.27326	9.13336	8.27878	8.66611	8.36615	7.39943	8.35001	8.55515	7.91306	8.71123
BCL6	9.81129	9.2086	8.87216	9.36134	8.91223	9.83937	8.43094	9.35506	8.77147	8.85168	9.33483	8.98805	8.60285	9.90093	8.38851	8.8068	9.6248	8.81927	9.05381	9.0322	8.9344	7.68194	9.33752	9.65672	8.19788	9.62601	7.66601	8.05925	9.36034	8.99162	9.81	8.49403	9.2091	8.57135	8.83529	9.72608	9.12995	9.59793	8.35722	8.76362	8.77531	8.90357	9.33961	8.20094	8.32967	8.37913	8.98821	8.88266	9.03314
MT1X	3.44335	3.85096	3.55356	4.13622	3.65314	3.5381	3.57288	3.56877	3.6933	3.94066	3.67747	4.05647	3.83195	3.96072	4.74988	3.65983	3.6653	3.61264	4.15733	3.80119	3.62632	3.65715	4.09006	3.63815	4.16263	5.08295	4.73383	3.51605	3.8021	3.8907	3.80139	3.99471	4.81616	3.57865	3.76922	3.72576	3.86759	3.70107	3.80948	3.92056	3.68358	3.52667	5.68073	4.16603	6.17669	8.22928	3.84103	7.52576	3.83044
RNF24	6.94153	6.74807	7.14805	7.55729	6.74659	7.28029	6.45236	6.8992	6.73331	7.50823	7.49914	7.06594	6.61378	8.23845	7.2491	6.7429	6.66313	6.68891	8.19578	6.39908	7.7891	7.4398	7.33605	7.27266	7.6516	7.4427	7.91583	6.84637	7.34911	7.45203	6.93059	6.92525	7.23336	7.13579	7.20604	7.35011	7.66004	6.99111	7.81454	7.90309	7.68403	7.61472	7.27598	7.03896	7.48383	7.41442	6.84125	6.3751	6.47043
DEPP1	6.31369	6.74874	6.42086	5.90145	6.79691	6.02415	5.56158	5.79138	6.71179	6.09352	6.65829	6.69086	6.43389	8.89313	7.66591	6.3026	6.76539	6.13535	7.36527	5.75155	6.37849	7.89486	7.18988	5.813	4.99664	5.47446	5.26136	6.34829	6.98699	7.55232	9.51048	7.66402	7.1722	6.9483	6.19019	6.42488	6.19892	5.10586	6.59214	7.71921	9.02282	5.10753	6.76368	7.33265	7.45237	9.00136	6.86268	6.39995	6.42278
METTL7B	5.85884	5.4565	4.89606	4.84798	5.33467	4.73405	4.97	5.27987	7.18674	5.11911	4.85387	5.07621	5.49703	6.09262	5.55296	5.37915	5.52855	6.05396	5.66281	5.04246	5.74059	7.33382	5.36776	6.68603	5.54651	6.09553	5.37948	5.44449	5.23501	4.98347	4.67154	6.95818	4.85932	4.90668	5.6715	6.09618	4.96233	6.21424	5.4441	4.99773	5.0398	5.12575	5.88299	4.87104	5.54273	5.5919	5.87097	5.66482	4.95681
HIP1R	6.45891	6.6516	6.94282	5.9847	6.61017	6.49046	6.7949	6.24929	6.39494	6.25939	5.75802	7.07008	6.56983	5.90127	6.54778	5.85698	6.24207	6.64482	6.81274	7.02816	6.26867	8.24126	6.95354	6.11748	6.6367	6.71515	6.78606	6.35366	6.46386	6.63296	6.8864	6.59727	6.98496	5.83083	6.65818	6.64071	6.25195	7.055	7.1863	5.74829	6.8451	6.30479	6.50749	7.00247	5.78795	6.05353	6.59021	5.59068	6.68593
RPS6KA2	5.96073	6.27703	7.74121	7.78909	6.40796	7.18888	6.73861	6.33382	5.29845	7.23887	7.35907	6.92204	6.2012	5.63275	7.08632	8.06257	6.71318	5.59151	6.10347	6.44928	6.66426	7.28492	6.85546	6.28143	7.3892	6.35427	5.35365	5.08725	5.85281	5.97728	8.69797	7.05016	7.40797	8.04012	7.13666	6.77198	6.29854	7.11107	8.14067	6.243	7.26641	6.45894	7.36731	6.40809	5.97356	7.87795	7.04379	6.2979	6.99087
BMP2K	7.92761	7.39861	7.60539	7.76353	7.36102	7.53322	7.44733	7.9315	7.36693	7.26721	7.44985	7.3595	7.69112	8.37336	7.25586	8.20534	7.5864	7.79235	7.30864	7.46882	7.39892	7.67139	7.3302	7.73646	8.09717	7.95903	6.90743	8.19063	7.07701	7.32833	7.80872	7.96422	7.93627	8.27057	7.39841	6.93424	8.33053	7.98104	7.80312	8.57712	8.51931	8.09362	8.10995	7.82918	8.57122	9.01119	8.79544	8.45914	7.80421
MFSD2A	7.5023	7.33838	7.37628	7.12076	7.59125	6.29971	7.37274	7.67509	7.71612	7.86016	7.62893	7.31122	7.8012	8.16396	7.4235	7.63086	7.87584	7.3975	7.43559	7.62722	8.02664	4.9171	8.10946	6.30402	8.08803	6.07891	6.95291	6.95767	7.11275	7.7176	5.98121	7.31712	7.05161	6.05567	7.47405	7.53497	6.91197	6.67123	7.1316	6.53768	7.92402	8.39952	7.66769	7.57316	7.62541	6.10709	7.48458	5.94725	7.23712
TRNP1	8.77502	7.73538	7.963	7.76207	8.43083	7.62302	8.20433	7.73658	6.14548	7.53689	7.82409	7.94749	8.33348	6.24871	8.0196	6.65803	8.26825	6.85757	6.97448	7.65256	8.02124	7.81207	7.90171	6.01177	8.41736	6.64361	6.52884	6.14301	7.80793	6.18176	8.46574	6.90192	5.97537	6.95381	6.92308	6.91658	6.40508	6.506	6.7291	6.08196	8.29466	6.5473	6.96271	6.72453	6.17999	6.67516	6.64711	6.02687	8.58739
GREB1	4.64081	4.79545	4.57051	4.63521	4.55555	4.31852	4.46331	4.90835	4.63729	4.70484	4.43141	4.69211	4.56892	5.15227	4.62628	4.51518	4.685	4.70252	4.65138	4.59388	4.71762	4.32674	4.6721	4.69428	5.02076	4.66287	4.84011	4.41994	4.63573	4.74923	4.43926	5.00097	4.96689	4.84207	4.38884	5.47004	4.6624	4.59271	4.74009	4.67831	4.19483	4.49484	5.25565	5.20814	4.71423	4.93082	4.61525	4.42874	4.47958
SLC19A2	8.06556	7.57544	8.42813	7.22084	7.21852	8.06519	8.52126	7.41448	6.79174	9.41839	8.35354	7.95198	7.77757	6.28707	7.77794	6.51505	7.61819	9.39316	9.38245	8.33849	8.64008	9.46491	9.05557	7.81783	10.3647	7.33037	8.56282	8.58577	7.62435	8.70487	9.3223	9.24824	7.00324	10.1491	8.11066	8.65549	7.46813	10.5073	8.92628	7.73747	7.71447	8.03705	9.59424	9.15934	6.99315	8.31587	8.07923	8.34352	7.88323
SEC14L2	5.24155	5.27733	5.08461	4.56287	5.40905	4.49814	4.89016	5.90938	5.49008	4.92638	5.0461	4.95526	5.15818	6.68704	5.55217	5.00621	5.29906	4.84396	4.89244	4.81702	6.15966	4.80734	5.74394	5.60237	4.81508	5.6591	6.00386	4.95706	5.75888	5.22401	5.11387	5.32921	4.61484	4.79558	5.30781	5.83314	5.82542	5.96667	5.42181	5.56913	6.46601	6.69549	5.64096	5.02182	7.83038	5.99373	4.98085	5.47813	5.08085
TBC1D8	7.72344	8.77789	8.73456	7.56592	7.37495	7.72895	8.5871	6.61318	8.84775	8.04202	8.49955	8.67544	8.55888	7.32795	8.43832	7.56767	8.48762	8.67664	7.96839	8.78787	8.42074	7.72956	7.9961	6.83778	7.77723	7.75147	7.21239	6.3471	7.34101	8.17595	7.29985	7.53946	7.48359	6.98499	8.00906	7.78771	5.4214	7.41734	8.69494	7.43037	8.26426	7.83473	8.17276	8.20736	8.16811	7.97076	6.9703	7.26429	8.73018
ADAMTS14	4.81819	5.14148	4.99854	5.14061	4.96847	5.03305	4.96973	4.9192	5.01373	4.96785	4.96289	4.98778	4.85033	5.04886	5.06754	5.21933	4.8947	5.00311	5.12583	4.92089	5.11345	4.67921	5.10344	4.83022	4.82134	4.98443	5.34392	4.79163	4.87108	5.01807	4.82712	5.01202	5.47125	5.14028	5.21405	5.22809	5.54755	4.95041	4.85562	5.3788	4.80263	4.95647	5.64102	6.14631	5.97515	6.26873	5.02243	4.97087	4.84465
PTPN9	8.77039	8.59846	8.43017	8.09326	8.90786	8.40784	8.87909	8.76703	8.65269	8.00681	8.56303	8.51743	8.55521	8.32248	9.07008	7.62882	8.73218	6.86921	7.37779	8.57651	7.33969	8.77846	8.29141	8.93787	8.19796	8.55936	7.58185	8.12202	8.1086	7.78097	8.15148	8.04482	7.59258	7.9836	8.18864	7.38364	8.08745	8.131	8.74924	7.72836	8.76182	8.44565	7.16618	8.12422	7.4419	7.66272	8.22248	8.10009	7.89533
KLF9	5.16857	5.37778	5.48893	5.26963	5.60488	5.25034	5.19279	6.34296	4.89118	5.35794	5.4049	5.00193	4.97477	5.28149	5.51402	6.49886	5.24454	5.00319	4.95702	4.96023	5.30004	5.2565	6.54557	4.97661	5.12467	5.20934	5.46764	5.04007	4.98396	5.13378	5.91159	5.1146	6.24202	5.80735	5.86627	5.01965	5.33431	5.74805	5.13873	7.48559	5.55206	5.63448	6.78773	6.06993	6.35933	7.42035	6.03114	6.60847	5.33701
AGFG2	7.16038	7.03411	7.7922	7.89698	7.3221	7.73154	7.19198	7.40106	7.35201	7.55961	7.66862	7.97812	7.1228	7.84641	7.68348	7.44127	7.64885	7.31687	7.75944	8.02245	7.45771	9.68704	7.83073	7.28535	7.00037	6.85237	8.05545	6.97097	8.70593	8.84097	9.19079	6.93669	7.22889	7.1977	7.78673	7.38537	7.98941	7.22911	7.38004	6.86056	8.04426	6.80333	8.02667	7.48989	7.37372	7.03423	7.38874	6.63716	8.01629
TSC22D3	7.12945	6.93733	7.45452	7.91002	7.88254	8.11231	6.67433	7.79714	7.08716	7.12732	7.87339	6.8114	7.04942	7.72411	7.11631	9.18207	7.16934	6.27327	7.68836	7.11173	7.04832	7.3239	8.46428	7.30153	6.96469	7.48925	7.14576	6.74977	7.45246	7.35706	6.62291	7.06586	8.63783	8.31618	8.76323	7.33186	7.49403	7.69845	7.72355	9.14216	8.15226	7.84364	8.25401	8.43834	8.44276	9.37298	8.50531	9.49003	7.70397
NNMT	5.41018	5.6299	7.58634	6.05672	5.30226	6.08009	5.19874	5.24059	5.6616	5.423	6.25766	4.96988	5.54431	5.72819	5.84249	7.80374	7.22068	5.22847	5.17896	5.42645	5.24008	4.86667	7.97195	5.92713	5.52975	5.59327	5.86366	6.21521	5.9053	5.10716	7.39275	7.39277	9.4003	8.85478	8.10865	6.54414	8.09778	5.96536	5.9349	9.71005	6.64127	5.78726	9.0877	9.09404	9.39126	10.8634	9.00317	9.06785	6.47081
PTPRJ	5.87812	5.65042	7.75411	6.72651	5.6737	6.40673	4.98294	6.70952	5.79554	6.01414	7.21052	5.22606	5.39218	7.17011	7.28521	7.77573	5.85864	4.91714	6.21452	5.21145	6.49062	6.80599	7.25431	7.78108	5.39056	7.21959	6.5039	6.754	6.61482	7.99411	8.47905	7.68991	8.19292	7.86589	6.812	5.34245	7.16615	5.86253	7.7847	7.44377	7.41693	5.94389	6.44911	7.75009	7.50763	8.16786	8.90844	7.64358	8.00323
MAP3K6	6.85188	6.24937	6.17941	6.5396	6.5192	6.1392	6.06322	6.61607	6.6798	6.28097	6.01512	6.11392	6.08059	7.35598	5.8813	6.96453	7.04146	6.78698	5.57532	6.01068	6.22402	5.44524	6.39539	7.03286	5.36177	6.82864	5.95974	5.9686	6.93077	5.82852	6.7312	5.53083	6.02552	6.52293	6.11169	5.88004	6.87815	5.43883	5.32266	6.5503	6.73301	6.9316	6.21323	6.33592	7.12221	6.63491	6.64459	7.12922	5.99585
SOCS6	6.60133	6.59678	6.9674	5.94738	7.20009	6.77241	6.43318	7.28113	7.26697	7.40001	6.72614	6.98558	7.17239	6.3822	6.9541	5.8128	6.41183	5.70002	6.85808	5.6274	7.14575	7.28434	6.93864	6.463	6.4758	7.80408	7.11193	5.9955	7.25746	7.02113	7.04583	6.86963	6.62941	7.46557	6.11018	7.0293	7.7114	6.47963	7.13911	5.42261	7.17937	7.30443	5.65868	6.53628	6.978	6.61685	7.13764	6.75054	6.85585
NTSR1	4.5893	4.97518	4.73821	4.56547	4.78694	4.70021	4.7011	4.78761	4.84048	4.771	4.5638	4.76976	4.87524	4.63352	4.80168	4.44183	4.60373	4.75456	4.98758	4.69391	4.81438	4.50078	4.64018	4.58471	4.60467	4.72762	5.14904	4.57957	4.55476	4.69489	4.57476	4.42959	4.54205	4.64706	4.7465	5.04028	4.71897	4.79805	4.54782	4.53063	4.59412	4.67951	4.99071	4.74022	4.93128	4.75629	4.77971	4.56378	4.77863
FZD8	6.09736	6.31869	6.14025	6.26404	6.14278	5.86895	6.01122	6.11098	6.33671	6.14133	6.33202	6.14634	6.19009	5.87361	6.02266	6.01572	6.15768	6.41864	6.25852	5.86882	6.25825	6.09041	6.07492	6.07727	5.94948	6.15877	6.16927	5.85055	6.11732	6.35636	6.0041	5.57914	5.77815	6.02953	6.21074	6.36342	6.43258	5.78147	5.82991	6.59325	6.14538	6.09506	6.62259	7.16374	6.42313	6.96172	6.48735	6.14402	6.10341
ATP8B1	11.3816	11.6273	11.7545	11.1826	11.3528	11.4637	11.9422	11.3765	11.6469	11.5584	11.6951	11.5033	11.6217	9.74492	11.7785	11.0628	11.1192	10.833	10.967	11.1553	12.1403	11.377	11.8161	10.6408	11.6065	10.7219	10.3737	11.7119	11.3065	10.8065	10.8522	11.596	10.4822	11.0994	10.8456	10.3398	10.3307	11.1131	10.9952	9.83393	11.1686	11.4322	10.4456	10.5702	8.89141	8.64874	11.2903	9.93263	11.3801
MAP3K14	5.0885	5.18506	5.47962	5.39705	5.31726	5.40522	5.18103	5.08091	5.24436	5.32995	5.35914	5.43413	5.04154	5.21658	5.38686	5.47621	5.10204	5.36354	6.23196	5.45388	5.76298	5.7466	5.90524	5.49117	4.93498	5.53516	5.4018	6.51484	5.27221	5.7354	5.96073	5.52596	5.48972	6.37459	5.56968	5.67239	5.67856	5.04114	5.37362	6.44389	5.2557	4.98978	6.01205	5.37492	6.32323	5.60197	6.65512	5.63222	5.51017
PLAU	6.64561	6.51146	8.34676	6.53727	6.70962	6.23655	7.54753	6.33794	6.61385	9.22612	7.58684	7.77787	8.06776	7.84489	8.05879	7.13861	6.64406	5.76595	6.04053	7.91575	7.8881	5.93589	9.09257	7.2747	5.65519	7.70218	7.89083	6.18954	7.5265	6.23017	8.12996	7.51055	9.50404	6.89363	8.28742	6.30587	10.7719	6.90323	7.34478	8.94324	9.85036	9.36017	9.42749	10.0583	9.2158	8.61147	8.54352	8.54181	7.62241
PDGFC	5.6905	5.01013	4.9383	6.05326	4.67041	5.50789	3.89931	4.94665	5.44082	4.64914	5.61477	4.49694	4.3954	5.41122	4.17463	7.02427	5.75778	4.29835	4.1658	4.24836	4.41488	4.33478	5.58221	5.20091	4.03391	5.1833	4.56201	6.63855	4.91615	4.92726	4.48882	6.19354	6.73898	6.12522	5.38833	4.96943	5.84881	4.26525	4.96111	7.51924	5.01301	4.52236	6.36301	7.64972	6.85222	8.87435	6.55125	5.45035	6.11096
SMAD3	10.6342	10.2698	10.2216	9.62326	10.4337	9.48609	9.82888	10.3062	10.5446	9.57236	10.9783	10.3543	9.64171	10.5558	10.6133	9.30258	10.65	8.54538	9.58915	10.0845	9.25746	9.09097	10.694	10.2109	8.16442	9.99426	8.60187	9.42147	10.1351	9.7405	9.81751	8.78753	9.13526	8.43467	8.84207	8.76345	9.24419	8.44007	9.02827	7.6945	10.004	9.81572	9.75585	9.0618	6.60969	7.51095	8.11736	10.4211	10.1828
AFAP1L2	4.77492	4.96509	5.13124	5.5783	5.27759	5.44008	4.94083	5.02417	4.90751	4.92358	5.15107	5.56459	5.15472	4.8786	5.51298	5.31052	4.89586	5.37241	4.87252	4.86989	4.96167	4.66756	5.24043	5.06508	4.71854	5.17478	4.97614	4.79528	4.93453	4.90204	4.92481	5.09742	5.41154	5.166	5.03849	5.51525	5.73644	4.94234	5.5976	5.20598	5.7413	5.00396	5.33152	6.50648	5.66289	5.8737	4.97805	5.27058	5.61915
ADGRB2	6.15324	5.68243	5.18561	5.92183	5.47661	5.35349	5.36813	5.73644	5.72405	5.87342	5.39745	5.35382	5.60861	5.51081	5.80982	5.76069	6.02171	5.3183	5.32939	5.5299	5.67266	5.21788	5.67207	5.44331	5.07424	5.66954	5.38319	7.06204	5.53877	5.71317	5.47955	5.03795	5.79366	5.50348	5.11282	5.72265	5.23533	5.3922	5.22839	6.1897	5.32515	5.967	6.27061	5.57223	5.75412	5.74269	6.43143	5.13719	5.5658
MTHFD2	6.24164	5.71869	6.54162	6.67455	6.20054	6.38626	6.57989	6.73333	6.59832	7.6879	5.77966	5.83628	7.60179	8.36697	6.21283	7.46741	7.05739	8.74589	8.00918	7.04715	7.3614	6.78017	7.04893	7.45876	9.57608	8.10902	8.65462	8.11168	7.61684	8.65324	8.68981	9.0938	9.22225	8.26243	8.31226	7.83405	8.52548	8.68303	8.18336	8.93639	7.5109	7.55862	7.23581	6.93302	9.52883	7.96718	8.49124	7.39344	6.5778
PDLIM1	11.4367	10.8178	11.176	11.0461	11.2992	10.9299	11.1137	11.1625	11.0929	10.7681	11.4168	9.90706	11.5294	11.4319	10.8773	10.5715	11.1648	9.96957	10.1266	10.9881	9.9245	10.2079	10.7648	9.14297	9.53169	10.4885	9.86167	10.7303	10.9447	9.90773	11.5874	10.1086	10.276	10.4445	11.3589	9.9892	10.8988	9.47685	10.2164	10.0404	10.2662	11.113	11.3031	11.6632	10.1508	9.40196	9.75185	9.85831	10.2848
SLC22A15	4.38762	5.18791	5.43954	4.35269	5.01469	4.04448	4.55637	5.06296	5.00776	4.72619	5.69282	5.38531	4.52397	5.30784	5.34468	4.74961	4.45437	5.43636	5.55696	5.5736	5.73849	4.56145	5.05097	4.48277	4.639	6.11326	4.72792	4.96777	4.95754	5.08252	4.09817	4.71299	4.66713	4.60271	4.52363	5.59311	5.34309	5.15487	4.81499	5.21846	6.05435	5.11231	5.66706	4.63352	5.27046	5.42788	4.70914	7.14719	5.11563
ZFP69B	6.53914	6.00409	5.29514	4.99301	5.31626	5.44302	6.30599	6.00375	5.70744	5.93254	5.10717	5.46926	6.47373	5.26664	5.62388	4.90607	5.65891	5.97889	5.23573	5.29705	6.3723	5.28274	4.65478	5.29465	7.14579	5.41865	6.23556	4.75929	4.31667	5.24666	5.42074	6.84359	6.43975	5.67227	5.47616	6.90301	5.45794	5.78255	6.61123	5.64875	4.91498	5.33939	5.10989	6.62431	5.8199	5.65517	5.91685	4.94251	5.62006
IGFBP2	8.30892	8.21356	9.26787	9.23555	8.35755	8.56139	9.92065	7.09392	7.39106	6.9998	6.78299	8.88954	8.76439	6.01853	8.56157	7.32951	8.01905	5.42523	5.28811	8.9018	6.76764	8.27335	7.21732	6.16875	7.03136	6.86225	6.30469	6.91994	8.3408	7.06109	7.1169	7.00317	7.5584	7.938	7.49018	6.65926	5.86185	7.85659	7.62141	7.57913	9.12006	6.42324	9.543	6.80479	6.54053	8.1533	7.25121	8.08689	8.79244
DNAJB11	8.33454	8.66374	8.53491	8.24297	8.22965	8.28795	8.12992	8.49478	8.22563	8.22089	8.5461	7.73082	8.49674	8.46371	8.23394	8.5173	8.51894	9.26246	8.53716	8.03276	8.50176	8.50848	8.62203	8.26527	9.10275	9.14779	8.76371	9.10224	8.47954	8.90778	9.09067	9.25812	9.16393	8.8558	9.04751	8.83075	9.61751	9.19832	8.6122	8.17841	8.45538	9.025	8.33392	8.5656	8.91059	8.85002	8.96506	8.50927	8.053
PRPSAP2	6.71575	6.97697	6.78766	6.71147	7.1125	6.70142	7.33135	7.2421	6.87133	7.04786	6.89637	6.95174	7.21226	7.24448	7.32094	6.71069	6.79064	7.28168	6.17723	6.66863	6.68977	7.07362	6.98972	6.15972	7.39318	7.35624	7.61933	6.42447	6.81643	7.7375	6.50754	6.39357	7.37716	6.94922	6.7946	6.60391	5.91927	6.81124	6.49677	7.09673	6.86549	7.2447	5.79771	7.07993	6.46407	6.29728	6.68201	6.34913	6.59937
DDAH1	8.67331	9.27216	9.83012	7.92055	9.03389	7.95414	8.45555	8.3382	7.7816	9.7772	8.74866	9.43013	9.19077	6.1384	10.1162	8.51352	8.9282	8.51774	9.91783	9.28362	9.61189	10.3865	9.48042	8.21929	10.479	8.52346	9.14002	10.002	8.51123	9.76767	9.58431	9.35306	8.85265	10.0316	8.82344	8.84122	9.17624	10.1558	9.86359	10.0199	9.98472	6.63813	9.0679	8.43061	8.01869	8.72275	9.57278	6.67072	9.94225
TXLNA	8.82755	8.79946	8.58488	8.57598	8.50001	8.75547	9.01871	8.81737	8.96469	8.51202	8.36931	8.78974	8.89195	8.97803	8.6303	8.8107	9.03827	8.93131	8.71328	8.81214	8.86568	8.32571	8.12865	9.10914	8.77346	8.77293	8.83706	8.54381	8.81118	8.70969	8.77083	8.95257	9.29476	9.18548	8.86292	8.66677	8.65357	8.12563	8.63429	8.69717	8.29948	8.38069	8.33516	8.439	8.02384	8.67187	9.4552	8.65456	8.69036
PTDSS1	10.5221	9.91159	9.98989	9.89668	10.0419	10.1378	10.0797	10.4188	10.4499	10.0581	9.86046	9.71886	10.1874	10.6839	9.70172	10.0028	10.1835	11.313	9.46421	10.8033	10.5922	9.96152	8.54142	9.82232	10.6582	10.0697	9.60951	10.5382	9.76209	10.3633	10.621	10.9144	10.6956	10.2861	10.6564	10.3978	10.6934	10.7632	10.1039	10.6263	9.73261	9.98443	10.0507	9.81219	9.79375	9.34385	9.49535	10.8938	10.0111
VASP	7.9687	7.60096	7.38861	6.81594	8.46706	7.25645	7.95981	7.62606	7.68847	7.39811	7.09324	7.84197	7.82033	6.91316	7.55951	6.84224	7.58495	6.51402	7.00107	7.26696	7.36484	7.10316	7.85412	7.70999	6.71277	7.38183	6.91579	7.11607	8.09208	8.26406	6.99325	6.72226	7.30155	6.54663	7.44604	7.18278	7.50228	8.14354	7.0017	6.6102	8.00421	7.49392	7.57726	7.73646	7.19189	7.21326	6.79664	6.94044	7.05385
PRKCH	8.25081	8.30589	9.06884	9.08168	8.88822	9.44265	8.77821	8.44765	8.58391	9.15534	9.29119	9.26919	8.55154	8.11965	8.84565	8.96476	7.92211	9.30613	9.67546	7.95177	9.26007	8.94437	9.2285	8.99019	8.88553	7.97044	8.8917	8.23485	9.35028	8.75779	9.56011	9.22877	9.28017	9.11619	8.83322	8.35198	9.39703	9.03581	9.51575	8.46119	9.19576	9.27331	8.63833	8.8561	8.42074	8.34489	9.03934	8.51088	9.43018
PPT1	10.1338	9.75974	10.1359	9.83221	9.5743	10.4095	9.43577	10.1145	9.80696	9.89674	10.2906	10.1235	9.74275	10.4151	10.1166	10.6099	10.0727	11.3477	10.7279	9.96974	10.179	9.97328	9.56571	10.2024	10.6009	9.15087	10.0301	10.1943	10.0564	9.9873	10.8847	10.6507	10.8095	11.3089	10.6518	10.3714	9.89199	10.0206	10.4568	10.3877	9.82271	10.0822	9.90012	10.7476	10.6586	10.5374	11.0831	10.7167	10.3834
CBX5	9.90795	10.3014	10.1646	9.96476	9.97476	10.5264	10.6271	10.1053	10.1542	10.2869	10.3035	9.70647	10.5757	10.8535	10.3397	10.0694	10.4656	9.539	9.94294	10.01	10.9815	10.3989	9.66332	10.1709	9.75768	9.73308	11.1848	10.8528	11.0464	10.4889	9.00227	10.9149	11.068	10.7705	9.19202	10.5268	9.91951	10.3983	9.28492	10.8249	10.043	10.2209	9.23522	9.64923	11.0057	10.1214	9.50921	10.7649	10.0081
ATE1	9.15791	9.22421	9.22195	8.95269	9.39769	9.25342	9.63766	9.47599	9.02444	9.20314	9.32458	8.19558	9.49639	9.07703	9.38782	9.06309	9.11561	9.33169	7.70922	9.12672	8.43596	9.10105	8.98112	8.6614	9.23108	9.11911	8.98358	8.3138	8.89934	8.45077	9.34363	7.9074	8.5359	8.13369	9.02962	8.92751	7.85157	8.19162	8.65814	7.68625	8.90795	9.39026	8.61094	9.27103	7.52257	8.71423	7.51223	9.45803	9.27012
PANX1	8.13979	7.64537	7.80346	7.30732	7.95473	7.53171	7.70478	8.23444	7.97991	7.91609	7.62035	7.79668	8.4335	7.48808	7.61572	7.64681	8.22038	6.76226	7.82716	7.54484	6.99259	7.28379	8.14497	6.69979	8.16214	7.98863	7.28765	9.08307	7.51795	7.1572	8.05731	8.74756	7.93635	7.73192	7.46357	7.9707	9.38421	7.97586	8.65736	8.95802	8.00777	7.54539	8.0041	8.15469	8.43008	8.66097	8.39228	8.33733	7.88525
OCRL	8.66397	8.1776	7.99774	8.13673	8.71497	8.3307	8.58523	8.72871	8.56823	7.92569	8.24988	8.02294	8.45821	8.48635	8.28136	8.13636	8.62646	7.32492	7.78232	8.71429	8.76014	9.17991	8.06506	8.29335	7.13277	8.28281	8.5056	8.58385	7.79198	8.80827	8.10558	7.77169	8.35503	7.86939	8.21181	7.7765	8.20089	8.10623	8.78593	8.23303	8.43095	8.63795	7.85642	7.58416	7.92058	7.29853	7.52893	7.60247	7.97067
SLC1A3	4.50354	4.67639	5.62659	5.738	4.77019	5.55369	4.22806	6.03141	5.76834	6.82217	5.77553	4.98301	4.90614	7.71689	4.60573	6.99535	6.52493	9.91454	10.1409	6.45604	6.98146	5.58616	5.38276	6.63071	8.32189	5.12435	6.48077	7.7774	4.82124	7.83763	6.05611	6.63495	7.4222	8.61876	7.07303	5.0644	6.44796	6.39292	7.43193	6.26046	6.48784	6.43462	6.59133	6.77666	6.67768	9.66887	8.64691	10.0217	7.34383
TPRG1L	9.13601	8.69435	8.50817	8.21647	8.30781	8.34349	8.53701	8.36976	8.87028	8.27201	7.98378	8.27183	8.88451	8.1968	7.99063	8.52513	8.68723	8.95735	8.15421	8.52898	7.92037	8.267	7.64816	7.88616	8.56272	7.92059	8.0624	7.6914	8.24312	7.98148	7.7565	8.17906	8.34483	7.91296	8.2535	7.96985	8.14395	8.64487	8.29567	7.37251	8.08908	8.28837	7.54254	8.32789	7.18827	7.51789	7.14327	8.61092	8.5971
MICAL2	7.67783	7.23883	8.30219	7.60182	8.11697	7.9276	7.92705	7.83696	6.74056	8.62976	8.23438	8.03924	7.85839	6.75238	7.96957	8.60015	7.92507	6.76128	7.43664	7.87258	8.34712	8.13784	8.8737	7.20683	7.61087	6.15594	7.42426	7.57923	7.85872	7.77362	9.95935	7.9644	8.21764	8.61468	8.04712	7.36075	8.88481	8.35694	9.35206	8.34382	8.24419	9.60002	7.98613	8.36621	9.25254	9.5924	8.23343	6.50004	8.0664
OSTC	8.56637	8.74904	8.29878	8.41501	8.25927	8.36639	8.27379	8.20531	8.08598	8.0419	8.34245	8.09136	8.22553	8.66937	8.73516	8.88771	8.18744	8.46119	8.4583	8.55842	8.19281	8.41161	8.04012	8.35035	8.49167	8.18616	8.45948	8.17548	7.86813	8.49874	8.22353	8.64409	8.41735	8.06593	8.12179	8.33901	8.19776	8.51784	8.06177	8.48511	8.0174	8.50892	8.04671	8.52011	8.3777	8.54252	8.54286	8.22272	8.62965
FADS2	5.45096	5.17509	6.3388	6.84919	6.08317	6.81225	8.00845	6.16957	5.34014	7.57864	5.60402	5.16184	6.73959	6.59788	8.24719	8.00483	5.78071	6.45643	9.7953	8.06738	8.43111	6.27766	6.65124	8.3387	9.02425	8.62796	9.19691	11.1776	6.10177	6.54576	6.14024	10.1619	7.18749	8.61313	9.54407	8.14773	7.06414	8.70149	8.3049	10.398	10.4389	7.01217	6.88046	8.11224	8.79325	7.94943	8.12141	6.42271	5.60684
HILPDA	8.12508	7.80202	7.04653	7.24366	6.37965	7.53142	7.56665	6.85248	7.96274	10.3959	7.93749	7.47649	8.32335	6.10344	7.15148	6.55252	7.00376	8.54343	9.94183	7.9775	8.83555	7.22335	7.92585	5.70447	8.65541	9.90938	8.59144	7.77256	10.3427	6.8043	10.3302	7.35319	8.3523	7.62257	7.27423	7.87926	8.26503	9.21656	7.46672	8.3002	11.0208	11.5389	9.20984	10.1706	9.1332	7.87504	6.48604	5.83769	5.86432
CXADR	12.6138	12.537	12.8719	12.4865	12.3768	12.6428	12.4392	12.1715	12.5088	12.0004	12.7887	12.2375	12.561	12.5516	12.2011	12.212	12.1402	12.4098	12.1899	12.9814	13.0956	12.1803	12.3814	12.4044	12.5547	11.2067	11.3402	12.553	11.8259	11.8968	12.3931	11.2167	12.0048	12.5055	11.6391	12.9796	11.8496	11.5444	12.52	11.3042	12.294	12.9364	10.5713	9.9588	9.79363	8.06661	12.5126	12.7539	12.5431
EML4	9.99193	9.89388	10.7221	10.4231	9.5673	10.3118	9.80925	9.82144	9.56641	10.0491	10.226	9.92685	9.58273	9.6568	10.4538	9.98791	10.081	9.92986	10.2593	10.4929	9.87718	9.31293	10.2291	9.31932	9.93678	9.52684	9.3065	9.76836	10.0879	9.82113	9.39638	9.99095	9.34457	9.37775	9.39804	9.2227	9.07605	10.1373	10.2144	10.0761	10.6766	8.84836	9.64508	9.56097	9.84413	9.53803	9.71692	8.95788	10.6373
KSR2	5.94501	6.82553	6.94875	5.94817	6.82746	7.5709	6.9019	5.56872	6.40127	6.10382	5.96298	7.53757	6.57183	5.18792	6.19202	5.60059	5.49993	7.72023	7.44611	6.66761	6.20007	7.94643	6.18183	5.86081	6.35151	5.26745	6.12973	5.56056	5.13322	7.01913	6.93114	6.99209	7.88695	5.21702	5.62092	5.85753	5.16647	5.87463	6.26288	6.59185	5.20369	5.56495	5.70497	5.79866	5.17953	6.64655	5.55566	4.59918	7.16001
DENND5B	4.32334	4.57742	4.57214	4.83551	4.46435	4.60009	4.28382	4.43267	4.38118	5.26495	4.62383	4.49921	4.40073	4.54673	4.46518	5.35353	4.34643	4.59767	4.38589	4.78814	7.5388	6.7396	4.89539	4.71608	4.51067	5.60191	6.94084	4.82863	4.64016	6.85678	6.58483	4.87591	5.08208	5.45131	5.11963	5.83069	4.67724	5.52349	6.36965	5.31424	4.8419	4.30909	5.44615	6.10983	5.45991	6.10035	5.54529	5.83615	4.47169
SBNO1	8.665	8.34209	8.56701	8.06024	8.58914	8.39042	8.98553	8.79356	8.71659	8.8771	8.59391	8.35022	9.10293	8.45985	8.5946	8.05869	8.5067	8.82847	8.74841	8.38834	8.74514	8.99517	8.31039	8.88346	8.83171	9.52908	9.24496	8.43506	8.30301	8.60105	8.39101	8.56087	9.70599	7.82361	7.91261	8.59234	9.22771	9.20536	8.53742	7.51399	8.23103	8.34911	7.72272	8.18209	7.71854	8.04929	7.79842	8.62415	8.19017
MSRB3	4.88461	5.0962	5.32928	6.48036	5.34497	5.8423	5.13795	5.00115	5.12797	5.22157	6.08639	5.21007	5.01396	5.02824	5.32237	8.50337	5.2816	5.37027	5.01281	5.09424	5.07308	4.82413	6.44782	4.76491	5.04706	5.21817	5.48505	5.05992	5.41888	5.56772	5.04848	5.24141	6.1019	6.5159	5.71075	5.45382	5.87219	5.24112	5.43383	6.9183	5.83068	5.13765	7.09173	6.68996	6.78542	8.32138	5.83994	6.2382	5.02591
G3BP2	10.0376	9.52954	9.34227	9.38609	9.18782	9.37687	9.70039	9.74777	9.79052	9.49784	8.96085	9.1406	9.97677	9.48619	9.02061	9.30117	9.9537	9.43736	9.51994	9.77961	9.49332	9.43714	8.94222	9.10513	9.86139	9.60872	9.10459	9.70758	9.25216	10.0104	9.37029	9.53907	9.34862	9.69098	9.50916	8.71607	9.35923	9.63419	9.8532	9.82338	9.36329	9.5734	8.89305	9.3447	9.00354	8.98881	9.31377	9.29658	9.76192
GLI3	7.49999	5.66083	6.13454	6.59408	7.18903	5.67519	6.53009	7.80066	7.04851	6.58768	7.42077	7.57942	5.99426	8.21377	6.27454	6.82979	5.93483	7.42206	4.26806	7.0518	6.91112	4.22898	5.78363	6.41458	4.70985	7.14057	7.02864	4.88398	6.54282	6.5528	4.21934	5.79257	4.8716	5.45869	4.97252	5.93378	6.11283	4.74386	5.11819	7.0007	8.28643	7.71869	6.66874	5.71374	7.05673	6.9418	5.60064	8.39555	6.01466
NFIB	7.2743	8.29714	9.00801	9.61338	8.16417	8.33931	8.79504	8.29982	6.64215	8.77909	9.12092	8.17782	6.60367	7.42587	8.65485	9.9121	7.89501	9.55931	8.80428	7.53272	9.05794	10.265	8.64536	8.44941	10.3198	8.42614	7.20315	10.7313	8.81687	9.72926	5.08689	10.3214	8.47451	10.68	8.58528	9.34979	8.44328	9.78361	10.6162	10.8522	8.79037	7.28194	8.62533	8.87663	8.69469	9.22085	10.9865	8.26523	8.77759
MAPK8IP1	6.18389	6.19924	6.0606	6.04099	6.08795	6.05652	6.30383	6.28087	6.55417	6.14953	6.063	6.22415	6.1045	6.04374	6.28385	6.24911	6.28511	6.39714	6.31405	6.15352	6.08505	6.30318	6.38827	6.14828	6.19335	6.13223	6.47934	6.48227	5.93242	5.94551	6.32114	6.06954	6.10694	6.18437	6.13028	5.88733	5.99517	6.701	6.10275	6.18142	6.11645	6.11714	6.07399	6.02912	6.11852	6.53098	6.19687	6.07366	6.02742
SYNM	4.98611	5.34494	5.0842	8.22279	5.23701	5.49635	5.23932	5.28403	5.10636	5.58183	6.08652	5.30777	5.0031	5.12107	5.66189	10.8322	5.07957	6.78075	5.22131	5.13002	5.76522	5.25988	6.3456	5.17158	5.06853	5.77923	5.64165	5.3416	5.19604	5.3434	4.96319	5.13199	5.21474	6.73698	5.69681	5.81465	5.61604	5.55989	5.58731	6.65897	5.91289	5.44465	7.71935	5.52353	6.02319	6.52116	5.49652	5.89148	5.14703
SFRP1	4.61368	4.92609	4.69646	5.48413	4.85425	6.43913	4.7531	4.71336	4.90563	4.84363	7.12092	4.94382	4.72681	4.65315	4.5988	8.2246	4.43302	5.00847	4.90387	4.71726	4.99254	4.51493	6.58651	4.67169	4.80319	4.54483	5.22783	4.65249	4.63122	4.73969	4.481	5.9027	5.31713	6.35328	5.80097	4.94541	4.76299	4.84539	4.77087	7.29669	5.61327	4.67644	7.87598	4.86807	5.29709	5.90486	5.53825	7.68568	4.5894
C15orf48	4.50585	4.81434	5.82682	4.48441	4.9873	4.61081	4.85821	4.83879	4.97129	5.26367	4.85653	5.06623	5.08375	5.23119	5.68227	5.7974	5.18708	5.99405	7.70281	5.15448	6.07753	7.80024	5.42271	7.15566	7.36438	6.48818	7.56873	7.5387	5.32285	8.46256	9.94967	6.02578	5.98196	6.75896	7.00571	6.06487	8.30593	5.18978	6.46752	6.15986	6.03513	5.36669	6.89181	5.77215	6.20056	6.70634	6.60238	5.44053	4.75477
GATC	9.01509	8.657	8.93351	7.91814	8.48253	8.6612	8.70968	8.9082	8.83575	8.34717	8.36173	8.30698	8.77609	9.26925	8.61322	8.5122	8.80164	9.29719	9.11956	8.69878	8.42111	9.23114	8.30243	8.91133	8.84098	8.69121	9.1769	8.85248	8.70312	9.17717	8.55874	9.50023	9.2998	8.7498	8.54873	8.65242	8.56325	9.4405	9.12346	8.77802	8.41098	8.84649	7.96444	8.49115	8.5377	8.25888	8.59943	9.20772	9.00436
RBFOX2	9.02694	9.08883	9.33	9.28283	9.0938	9.27702	9.38763	9.28823	9.09506	9.47099	9.40599	9.05898	9.41741	9.16526	9.1507	9.28391	9.07452	9.45919	8.19568	9.2325	9.93705	8.36116	9.51278	9.1729	9.37761	9.25056	9.2886	8.94965	9.51757	8.71723	8.68466	8.50692	8.71852	8.67327	8.95225	8.98521	8.91592	9.36651	9.76371	9.33585	9.7558	9.49468	9.19181	9.95589	9.15206	9.3286	8.48924	9.48456	8.87481
RIMS3	5.45332	5.41753	4.92611	5.14392	5.47682	5.00499	5.10141	5.56814	5.42483	5.19965	4.94317	5.27082	5.26889	5.31053	5.27473	5.24154	5.42685	5.49982	5.32423	5.29733	5.2197	5.08272	5.15527	5.23036	4.95265	4.92186	5.2821	5.08252	5.15801	5.11184	5.13873	5.126	5.16179	5.26211	4.80971	6.28243	5.23045	5.2543	4.95241	5.01909	4.61932	5.27844	5.36722	5.01578	5.54726	5.09056	5.09854	4.88843	5.22362
ATF7IP	10.2085	9.73528	9.96335	9.97289	10.2629	10.0483	9.96929	10.5581	9.65542	9.69555	10.1243	9.68257	9.75946	9.71158	10.2603	9.9691	9.85374	9.66948	9.05515	10.0684	10.1598	10.1587	9.89486	10.0809	9.53602	9.3569	9.88566	9.30402	9.67573	10.185	9.7016	9.98843	10.4214	9.64438	9.61088	9.90999	9.75712	9.3952	10.2056	9.5335	9.71429	9.38538	9.21744	9.89113	9.65095	9.54628	9.24752	10.6101	10.3183
GM2A	10.2266	10.1325	10.414	10.4957	10.0914	10.5323	10.2203	10.6198	11.307	10.0997	10.5738	10.6628	10.7203	12.198	10.0155	10.6934	10.5227	10.1313	10.3571	10.9119	11.0282	10.4948	10.3709	10.6831	9.9489	9.33937	9.78723	9.86232	9.25274	9.69415	9.22967	10.4426	10.1316	9.55801	10.6243	9.75471	10.6229	9.80576	10.411	10.4112	11.0251	11.519	10.4933	10.7762	9.68489	10.4695	11.0998	12.0612	10.5474
TFAP2A	8.38474	8.57647	8.34524	8.91315	7.62911	9.00479	6.08325	8.89301	10.0259	9.26848	8.23454	9.01383	8.43074	10.3734	7.60938	9.16601	9.71773	9.23559	9.12561	9.77808	8.34716	6.41191	8.4925	8.51894	6.0176	9.57907	8.2928	5.99783	8.70832	6.58259	8.19245	7.34462	6.46823	6.73796	8.5719	8.38736	9.30265	5.72755	6.60293	6.64582	7.77351	9.45751	8.42959	9.16709	11.5191	6.18854	6.26059	9.58898	6.7965
KIAA1217	8.78254	8.93076	9.26256	9.46519	9.14965	9.56742	9.16578	9.03549	8.2869	8.92454	9.28178	9.4971	8.6687	9.4181	9.46733	8.78634	8.95153	8.93585	9.09974	9.33068	10.0085	9.81604	8.97727	9.122	8.23343	8.76119	9.31597	9.14257	9.03802	9.13557	9.51804	8.5787	8.11675	7.88148	8.84241	8.8214	8.63221	8.19815	9.65191	9.29267	9.28991	8.25911	8.20443	9.29656	9.04132	9.1419	8.24359	8.2724	9.14338
EPB41L1	8.43514	8.17216	8.95966	8.75596	8.56885	8.88794	8.8286	8.38839	8.05214	8.90637	8.37986	8.47316	8.45119	6.99372	8.37589	7.60136	8.87954	8.19149	6.79483	8.6235	8.6646	9.71117	8.42801	8.70286	8.70389	8.42016	8.71304	8.50659	8.30847	8.5732	8.81284	8.87523	7.89191	7.80146	8.68014	8.65586	7.8399	8.0295	9.89693	8.08836	8.72213	8.54992	8.70598	8.02397	6.66924	7.51414	8.47078	8.92797	8.91201
DCBLD1	7.40869	7.47285	7.65118	7.01377	7.38671	7.22136	7.41012	6.91335	6.91041	7.32608	7.49182	7.4061	7.16485	6.4636	7.13228	6.69052	7.08695	6.91995	6.21673	7.74345	5.70921	7.64123	7.25743	6.22097	5.82376	6.27685	5.41666	5.81515	7.70884	7.10813	7.2463	6.48726	6.7599	7.3884	6.36222	5.72334	8.01605	5.70291	7.91146	7.55331	7.38697	7.31223	6.80828	7.47063	6.78452	7.76415	8.1476	7.47335	6.84167
TIMP2	5.71465	6.03613	7.08438	8.63347	6.50527	8.26495	6.18977	6.24154	5.91138	6.50722	7.80882	6.71205	5.99871	6.61618	7.20198	9.79135	6.6318	6.2772	5.61656	6.09725	5.79645	7.2246	8.41255	7.56106	6.4419	6.16432	7.25776	6.4337	6.79876	5.90393	6.93336	8.10866	8.58627	8.97358	7.93271	8.13484	8.84847	6.63285	8.86037	9.53677	8.96549	6.82878	9.09162	9.34367	9.60202	10.8712	9.69192	8.83365	7.29513
CACNG4	5.03131	5.22896	7.46101	4.89111	5.87581	4.81979	4.90295	4.84108	4.99014	8.12104	4.92794	7.38596	4.81907	4.78013	6.86111	4.52255	4.92234	6.73107	5.4128	4.94976	5.03509	8.10365	6.24795	6.21404	6.15376	5.03905	7.71825	4.92722	5.0478	4.91067	7.62051	8.15784	5.07597	5.0969	5.2581	6.64701	4.81297	4.83514	6.86817	5.00211	5.20404	4.87266	5.24439	5.6886	8.15905	5.36921	5.54346	4.86567	6.31136
BOD1	9.13087	8.90079	8.64513	9.22535	9.08689	8.90596	8.97577	8.91625	9.07701	9.11695	9.04128	9.33148	9.21011	9.27677	9.02669	8.71506	9.08144	8.23486	8.87868	8.93788	8.6855	9.30341	8.51109	9.41604	9.18745	8.35793	8.61465	8.62562	8.8728	7.8704	8.46848	8.81684	8.9545	8.54445	8.81698	9.50969	8.61753	8.73676	8.89015	8.98646	8.56968	8.8617	8.81353	9.00517	9.11425	8.44471	8.68826	9.03409	9.11165
PPP3CB	7.9795	8.1533	8.15177	8.12881	8.27917	8.08334	8.4884	7.78104	8.12406	8.12487	8.761	8.02427	8.44215	8.1627	8.39381	8.13416	8.35862	7.58988	8.6784	8.05185	7.82253	7.29233	8.27977	7.78238	7.21715	7.72664	7.96631	7.46679	7.80665	7.78163	8.29047	7.67544	7.77011	7.40806	7.6666	7.94376	7.85531	7.21741	7.99851	7.72923	8.08182	7.79701	7.74792	8.63024	8.31815	8.36288	7.53984	8.5575	8.08773
HCN2	4.52594	4.7651	4.67334	4.4487	4.49386	4.36122	4.70632	4.61615	4.66347	4.73271	4.36625	4.45893	4.72686	4.49812	4.66446	4.51798	4.53706	4.38001	4.64444	4.67453	4.66245	4.60077	4.62	4.70253	4.61309	4.76931	4.78588	4.62268	4.65408	4.50335	4.68911	4.5328	4.77125	4.35572	4.72699	4.49784	4.82763	4.66998	4.51167	4.59381	4.54518	4.6176	4.72277	4.55899	4.67577	4.63948	4.7169	4.6933	4.48369
SRPRA	10.6402	10.7045	10.7324	10.4224	10.8289	10.7387	10.5902	10.7868	10.8146	10.8385	10.6568	10.5639	11.3527	9.9318	10.8275	10.7186	10.7195	10.4508	10.5584	11.0112	10.4713	10.8557	10.6736	10.4084	11.128	9.9129	10.0774	11.1746	10.5603	10.5067	11.0185	10.6726	10.8299	10.5423	11.1102	10.3354	10.7048	10.8852	11.0757	10.6698	10.5131	10.8801	10.1952	10.6393	10.0256	10.6318	10.7009	10.498	10.7772
SMAP1	9.20981	8.8176	8.47208	8.37974	8.93362	8.66471	8.67286	8.91537	8.80922	9.06871	8.08985	8.58547	9.16735	8.66104	8.27706	8.27195	8.70268	8.58692	8.57788	8.55158	7.79691	8.86384	8.04095	8.17901	8.38635	7.97469	8.16299	7.7926	8.40297	7.99627	8.23067	8.43239	8.76755	7.43242	7.83535	8.07973	7.53408	8.29653	7.91549	8.0438	8.76125	9.41467	7.8297	8.69737	8.31861	7.95082	7.71769	8.08294	8.71196
STAT1	9.75551	9.22024	9.90415	11.2613	9.20727	10.5062	9.17305	9.66125	9.43186	8.89239	9.45536	9.17158	9.52458	10.9708	9.89621	9.98409	10.5957	8.80089	9.18754	10.9625	9.31709	9.83357	8.79225	11.9691	10.7019	10.9214	10.3009	10.8372	9.29064	8.2035	11.9217	11.3209	9.94803	10.375	11.2288	8.60916	10.7781	10.1388	11.1748	10.1364	9.16473	9.04615	8.93258	10.7718	11.0279	9.89715	11.0718	9.87157	11.21
HLA-B	12.5952	11.4081	13.0449	13.0378	11.3662	13.179	11.7714	12.7441	11.7571	11.5121	12.0995	12.259	11.5617	13.279	12.5073	12.9786	12.5213	12.3373	12.8267	12.8984	12.301	12.7798	11.4221	13.2437	13.0813	12.4776	11.3263	12.5043	12.4256	12.0645	13.5852	12.8364	12.8937	12.4813	13.4773	12.2215	12.9983	11.7586	12.9226	12.7716	11.9873	10.8774	12.1352	13.0176	12.7448	12.5509	13.0321	12.7449	12.9435
IFIH1	6.64589	6.5062	6.57282	8.29978	5.83301	6.86081	6.10648	6.87421	6.36743	5.69456	6.17229	5.92902	6.51176	6.64551	6.49001	6.22661	7.16776	5.74656	7.04815	7.44344	5.23035	6.42097	5.77551	8.42235	7.12574	6.85726	7.56467	8.07178	6.36542	6.15556	8.91009	7.18492	6.49459	6.55657	7.80918	5.62788	7.4198	7.01652	7.43872	5.8851	5.6191	5.68054	6.34844	6.56709	7.51344	6.31731	6.8576	7.1524	6.78766
OAS1	10.4029	10.5325	10.7184	11.6646	11.037	11.3024	11.1001	10.2788	10.5509	8.55997	10.3372	10.6266	10.8707	9.90105	11.3991	9.52892	11.0474	10.2354	10.705	11.9159	10.8593	11.3342	10.3732	11.9091	11.9017	11.1216	11.0505	11.4427	10.1696	11.1023	12.0585	10.1336	9.47498	9.34161	11.1656	9.09934	10.9373	11.1288	11.4157	8.02677	10.6303	9.51235	10.3592	8.84783	8.76344	7.09478	9.12461	9.75346	11.1807
SEMA3C	9.72492	9.67471	10.128	8.91727	9.42278	9.60967	8.63999	9.26076	8.11078	10.3236	10.1487	9.36457	10.0696	8.8216	9.88387	10.143	9.62748	10.4956	9.71677	9.54941	9.87348	7.97544	9.82323	10.5568	10.8532	10.0138	9.84215	11.1757	10.6459	10.3639	10.4322	8.75038	9.74716	9.89243	10.4304	6.04279	11.4885	10.7404	10.2455	8.54002	10.0127	10.1809	10.2382	10.6768	8.55354	9.75456	8.82375	9.41845	10.1206
CDK6	6.84414	5.6839	6.55319	7.51756	6.00891	7.13873	4.34451	7.07405	6.58106	7.04799	7.44085	5.8644	6.35046	5.19217	4.32839	7.31298	6.1794	4.72953	4.43723	6.38315	4.29426	4.33528	6.10865	7.04751	4.38657	8.10853	8.92485	5.54618	7.8157	7.0463	8.61662	6.16716	6.42684	6.02983	7.53145	4.88404	8.77156	6.2028	5.81846	6.73513	6.44543	7.10622	6.64977	7.47883	6.05857	7.61916	6.40672	8.42235	7.13818
GADD45B	5.71083	6.43265	6.52265	5.86415	6.15977	6.28046	6.0296	6.28414	6.11739	5.76861	5.66714	6.57752	5.94654	5.66114	5.76712	6.06528	5.96895	6.02297	7.11297	5.99398	5.43661	6.61463	7.44088	6.25648	6.13665	6.51772	6.0025	5.69682	5.74681	5.80898	6.72068	5.85707	6.9871	6.09632	6.35833	6.63251	6.71315	5.9698	5.55197	7.62785	6.10758	7.47589	7.73769	7.26324	7.51208	8.07449	7.28466	8.06788	6.19965
SAT1	10.8909	10.2917	11.6539	11.0006	10.9813	11.4016	10.8264	10.7931	10.3448	11.0638	10.9717	11.0563	11.207	11.2406	11.6646	11.2959	10.9976	9.20688	11.1048	11.2868	10.9823	12.5986	12.1024	11.1001	11.6392	11.1658	12.4736	12.303	10.0928	10.7106	12.5612	11.4592	12.073	12.132	11.9211	10.0765	12.076	11.74	12.393	11.7955	11.7561	10.5978	11.2135	11.5777	11.7293	12.1522	11.933	12.2195	11.8153
URI1	9.9706	9.88286	9.95595	9.94994	10.1335	10.0002	10.3857	10.3484	10.2847	9.71766	9.76243	9.95331	10.4742	9.83148	10.1988	9.49352	10.0797	9.90672	11.5667	10.3067	10.505	10.1083	9.9088	10.0326	10.1724	10.1787	9.91106	10.4989	9.9467	12.1045	9.4006	11.9866	10.2816	9.56552	9.99531	12.4754	9.65273	10.4174	10.0853	9.05394	9.66505	9.63167	8.85441	9.41314	8.82228	9.24572	9.22731	10.6043	9.88566
COLGALT1	7.90355	8.15792	8.19707	8.00707	8.40488	8.0924	8.11736	8.27039	8.26963	8.17163	7.96006	8.01597	8.66263	8.75068	8.29757	8.89052	8.17202	8.85433	8.63717	8.06221	8.79275	8.32082	8.33789	8.31471	8.87396	9.09062	8.8394	9.1041	9.57965	8.92194	8.56591	8.89195	9.72511	9.45839	9.11359	8.65382	9.11869	8.67087	8.64124	10.541	9.01119	8.8275	8.25298	8.9432	9.35691	9.35145	9.10921	9.63796	8.31389
BRI3BP	6.97313	7.20593	7.43375	6.40338	7.0493	6.88399	7.48129	7.16104	7.39802	8.10837	7.28225	6.89649	7.68007	7.42242	7.36584	6.98322	7.69282	8.46267	7.58335	7.10158	8.79585	8.24901	7.36655	7.78605	8.11076	8.70486	7.88123	8.3501	7.73842	8.51556	7.11254	7.65417	8.48555	7.37268	7.7734	7.18066	8.33459	8.17425	7.65717	7.75396	7.94751	7.98234	6.77525	6.90284	8.42363	6.60564	7.57827	8.06387	7.01391
NFKBIA	9.66576	9.66976	10.4582	10.25	10.3688	9.92916	9.78555	10.3243	10.1446	10.7153	10.6943	10.4441	10.3209	10.6719	9.95771	10.4759	10.5731	10.0397	11.4081	10.3589	10.6708	10.0959	11.9855	11.122	10.9198	10.0688	10.8251	11.4488	10.2236	10.4769	11.7405	10.0471	11.6739	10.9443	10.749	9.78065	10.6128	12.0502	10.0585	12.3963	11.2178	11.455	11.6975	10.8365	10.2657	10.8962	11.1233	11.5784	10.3285
MAGEA4	4.21676	4.35352	4.33934	4.21644	4.45861	4.10326	4.36019	4.40241	4.35556	4.85175	4.23667	4.40898	4.03426	4.29229	4.75317	4.29584	4.26886	4.44847	4.21167	4.6783	4.75669	6.43094	4.59993	4.31558	4.08763	4.57151	9.31562	6.76981	4.35125	4.62922	4.23681	4.00905	4.23112	4.22248	4.45815	6.70256	4.7135	5.66775	4.08413	5.05605	4.08298	6.08315	4.92822	4.02404	4.73153	4.19533	4.40512	4.2333	4.35829
GCH1	6.80257	7.06585	7.28751	6.25347	6.81321	7.49892	7.24311	6.70023	7.34913	5.97195	5.98147	7.45495	6.62862	6.74827	6.87933	6.29062	6.36486	6.46462	5.77115	6.80528	6.81905	5.89958	6.88103	6.24509	6.29195	6.3646	4.95233	7.15147	7.05811	6.00373	7.06513	6.72918	5.69475	6.06629	6.95074	6.47719	6.93905	7.06552	6.80984	6.78631	6.37634	6.55089	7.05242	5.98285	6.62985	6.14052	6.76789	5.68057	6.66122
CXCL8	4.45959	5.08613	7.47812	4.60952	4.57659	4.48385	4.54501	5.17936	5.05483	5.73043	4.76381	4.73861	4.32218	8.63025	5.58118	6.48871	6.76546	4.79686	7.92811	4.80767	5.64149	4.45045	10.5101	5.41797	6.98577	7.83156	6.73997	8.32111	4.55623	6.34655	9.41191	7.31613	11.6267	8.64257	7.53296	5.72054	11.6907	8.66341	5.67766	12.1331	8.3893	8.73948	9.82267	5.578	10.3472	8.97558	9.0274	7.98234	4.83624
PSME3	10.1162	10.1049	9.94551	9.60303	10.3962	9.98548	10.259	10.2626	10.2708	10.0528	9.85851	10.1479	10.3034	10.2198	10.1957	9.89295	10.1812	9.97892	10.0092	10.3823	10.3398	10.039	10.2199	10.5129	9.85643	10.2575	10.6552	10.3845	9.98994	9.96152	10.1305	10.2032	10.4959	10.1348	10.5636	10.5073	10.333	10.3723	10.4807	9.85503	10.0972	10.2272	9.48665	10.1434	10.0565	9.29551	10.0397	9.95433	10.3025
SLC39A14	6.49599	6.76125	6.29715	6.2008	6.96744	6.20137	6.27776	7.82297	6.52934	6.8818	6.38941	6.62598	6.57309	6.95899	6.01174	7.02134	6.8407	5.84124	5.65485	6.07013	5.44992	6.59301	6.78311	6.24443	7.17469	6.56998	7.21179	7.68401	7.23514	6.61299	7.28714	6.3081	7.6647	6.69741	6.88212	6.25105	8.02814	7.85314	6.15215	9.12676	6.39924	7.30937	8.40343	7.41808	8.03442	9.54017	6.99153	6.18413	6.2535
MTOR	8.72819	8.30586	8.3861	8.65972	8.35782	8.30478	8.33482	8.49501	8.31689	8.14294	8.35276	8.0408	8.60476	8.55323	8.14659	8.49993	8.50966	9.21269	8.37558	8.61479	8.18708	8.09823	7.81965	9.18945	8.61426	8.47351	8.66888	8.48029	8.17366	8.26495	8.63306	8.32542	8.70623	8.97151	8.33527	8.42368	8.32852	9.18056	8.82399	8.1522	8.49783	8.22241	7.89395	7.84438	7.67906	7.71533	8.1824	8.58856	8.60393
RPA1	8.94596	8.88853	8.8428	8.86435	8.99673	9.14701	9.04084	9.27964	8.7507	8.96849	8.95668	8.69839	9.26511	9.40823	9.50267	9.00679	9.16466	9.26276	8.14179	9.01787	9.26337	9.7358	8.5717	8.39819	9.86622	9.43111	9.53566	9.04653	9.28776	9.43325	8.58853	9.31116	9.88627	9.69962	8.60083	8.49143	8.57821	9.44228	8.58266	9.44584	9.27632	9.52883	7.47195	9.40904	9.23678	8.38594	9.52463	9.08963	9.03772
TNFRSF10D	6.66276	6.40298	6.32912	6.57057	6.55493	6.29061	6.58667	7.08013	6.79219	8.70833	6.88963	6.64246	6.25626	6.45934	7.19266	6.52498	6.56421	6.16644	7.02271	6.02259	7.11385	4.98164	6.37315	5.34247	5.16599	7.41102	6.41114	6.64098	5.90997	7.31546	6.22905	5.54742	7.07305	6.61169	6.25205	6.17526	8.20713	5.60196	5.92802	6.09985	6.51798	8.25839	6.72386	5.90755	6.37959	6.81557	5.91786	5.41365	7.18387
LAT2	5.39653	5.74096	5.52543	5.74606	5.2541	5.6187	5.12094	5.44372	5.44097	5.29041	5.06506	5.54231	5.2332	6.03802	5.78588	5.92261	5.34478	5.63932	5.53366	5.34436	5.30561	5.12199	5.44663	5.47328	5.10079	5.37587	5.6175	5.38991	5.248	5.37289	5.67976	5.71115	6.11327	5.80102	5.80861	5.58906	5.93518	5.73362	5.36015	5.64484	5.07506	5.32895	5.88981	5.88379	6.10892	6.42745	6.35252	6.06744	5.94653
AFAP1L1	5.7541	5.18977	5.14393	5.72297	5.31538	5.29912	5.41639	5.50076	5.20285	5.52762	5.25768	5.25973	5.35158	5.46806	5.57916	5.67111	5.25315	5.6603	5.95776	5.51616	5.2373	5.16386	5.34764	5.1729	5.36559	5.33442	5.20861	5.37939	5.45362	5.42953	5.77358	5.19114	5.77956	5.41858	5.08587	6.2995	6.07359	5.24879	5.4408	5.67496	5.38666	5.55575	5.89353	5.3332	5.29884	6.03837	5.22044	5.28285	5.3174
NUCKS1	10.7443	10.4975	10.0945	10.2608	9.98194	10.4543	11.1173	10.2521	10.4974	11.0544	10.3344	9.85341	10.4864	10.5393	10.003	10.4898	10.6683	10.9247	10.7857	10.1461	10.404	10.266	9.77447	10.6656	10.3114	10.6937	10.3199	10.5319	10.3671	9.63388	9.89178	10.4446	10.768	10.4283	10.2418	9.81213	10.0354	10.2616	10.0694	11.0857	10.4706	10.4404	10.1029	10.0721	10.9139	10.0325	10.666	10.9877	10.1933
DHCR7	8.47924	7.62832	8.10235	7.27205	8.10115	8.13518	9.30696	8.14348	8.40722	9.33301	6.96094	7.59016	8.68393	10.1099	9.07989	7.77218	8.5178	8.93336	9.75096	9.34366	9.06695	9.46869	7.95848	7.87908	11.0244	10.185	9.93523	10.9128	8.93853	8.92504	9.62457	9.97879	8.53038	9.28373	9.96493	8.85486	9.47607	10.3658	9.50123	9.53539	9.83055	9.60942	7.33054	8.73762	9.06601	6.89715	10.6065	7.89683	8.08712
SBDS	8.79946	8.69219	8.57767	8.44821	8.22892	8.83557	8.87656	9.15451	8.71649	8.40481	8.88418	8.12695	9.15799	9.71635	8.16537	9.48045	8.9289	9.23978	8.82137	9.1825	8.13392	8.51018	8.15841	8.23718	8.98797	8.49091	9.65987	8.74234	9.17272	9.3756	10.2431	8.13026	9.55468	9.473	9.19316	7.0307	9.83048	10.0243	8.52571	9.39728	8.42406	9.78574	8.23444	8.96786	8.7036	8.87697	8.56785	9.59623	8.56798
ADAM9	10.0037	10.2147	10.3142	9.01556	10.215	10.0634	9.61938	10.4622	9.91784	11.1266	9.90765	10.4011	10.0487	10.0885	9.39522	9.80129	9.89249	9.89781	9.85011	9.27124	9.02059	9.80964	10.1264	9.20866	9.87261	10.2409	9.94608	10.2582	10.5597	9.80004	9.52686	9.17688	10.1278	10.7177	9.80624	8.36926	10.4989	9.34998	9.00787	8.7738	10.1634	10.4792	10.6689	9.47317	9.61215	9.83276	9.25617	9.32407	9.83301
LRCH1	7.47422	7.14909	6.72986	7.60353	7.57578	7.04781	7.311	7.55698	7.55507	6.8019	7.35149	7.46444	7.47399	7.2101	6.84085	7.823	7.18901	7.07622	7.09252	7.47004	6.13744	7.56628	7.52355	7.76284	6.51794	6.738	7.01721	6.64086	6.49062	6.45073	6.78549	7.06449	7.29063	6.87576	7.33245	6.97607	7.07268	6.25714	7.07755	7.18276	7.27649	6.93338	7.1192	7.45332	7.67163	8.42658	7.79816	7.70938	7.16118
STX11	5.26187	4.96721	6.33217	4.90342	5.15961	5.27539	4.62999	5.86613	5.4756	4.27301	4.54209	5.32578	4.59341	6.42697	4.43006	5.45901	5.15072	5.2332	6.62229	4.98892	4.47068	5.29509	5.9903	5.92511	5.02307	5.41914	5.046	4.89918	5.64477	7.62011	6.25376	6.21475	6.3014	6.04298	5.42318	4.21575	6.48716	4.88047	5.28436	6.48498	4.64505	5.73737	5.55347	6.2445	5.49632	6.0349	7.21583	6.17942	6.21154
ZHX3	5.75381	5.87766	5.4498	5.93598	5.94499	5.88102	5.98432	6.28658	6.0443	6.19995	6.17753	5.86949	5.68306	5.66464	5.82596	6.59874	5.58505	5.76877	5.12228	6.00752	6.06537	5.69632	5.71551	5.83688	5.44408	6.26518	6.18809	5.17424	5.71772	6.24859	5.44071	5.29032	6.00454	5.80807	5.78881	6.01313	6.26486	6.65225	5.81893	5.71142	6.13291	6.53997	5.7507	5.51017	6.05391	6.28938	5.43094	6.30125	5.74034
HEY1	4.91261	5.79612	5.80354	5.52398	6.06012	5.12816	7.91896	5.44231	5.36732	6.88345	6.48968	6.49254	5.99343	5.02303	5.30148	5.4984	4.85588	5.89729	5.18916	7.48049	6.07156	5.10242	4.97156	4.72511	6.14935	5.69641	6.14429	4.74534	6.7223	6.70318	4.535	8.87424	5.68841	5.6973	5.52507	7.07979	4.93782	5.33411	5.75398	6.05224	5.74963	8.52776	5.36251	5.1769	4.95585	6.36204	4.87387	5.98507	4.81382
DUSP1	7.37693	6.9572	7.90081	7.99501	7.80777	7.20179	6.92583	7.91341	6.98876	8.41361	9.5963	7.95624	7.66582	7.62645	7.3582	9.9498	7.65634	7.16454	7.95948	9.50478	7.40035	7.85081	12.026	7.4921	8.34866	6.98156	8.28321	7.31171	8.01758	6.58734	9.46164	9.15392	9.47085	8.04463	9.72042	7.83217	9.98231	9.96029	8.3332	12.1187	10.1213	9.24435	12.2976	11.4517	10.1821	11.3102	11.429	12.2706	7.6246
TMEM45A	3.96814	4.11108	4.41552	5.2677	4.49516	4.7401	3.91393	5.65573	4.12691	4.69311	4.8602	4.5757	4.22627	10.0182	4.09383	7.4088	4.10751	4.00211	4.39121	4.08739	4.19711	3.71146	4.72141	5.008	4.33369	8.63418	6.39423	4.90218	6.62796	4.58114	4.17562	5.3051	5.1436	5.7424	6.1402	4.37384	8.9018	4.17711	4.1907	5.71954	8.35038	10.4821	5.53387	6.22213	11.3056	7.1895	5.5092	8.29665	4.35427
CYP4F12	7.71812	7.59912	8.73557	8.33446	8.66931	8.60917	7.93638	7.14032	8.61759	8.10841	9.03546	8.82547	6.0381	7.82686	7.83052	7.018	7.51452	6.60389	7.8428	8.71039	8.91475	7.72574	7.79499	7.96976	9.72025	6.17896	4.34492	8.58125	8.99177	9.41794	6.45956	6.78387	7.51917	6.992	7.46795	7.85273	6.96757	8.57131	6.73971	5.93999	6.27867	8.9585	5.61606	5.60597	5.80189	4.45676	6.71741	6.94791	7.95359
TRIM9	4.52403	5.93815	4.94086	4.38551	4.56989	4.31094	5.60977	4.56322	4.60267	4.5301	6.40368	5.26398	4.87323	4.61762	5.87127	4.50596	4.32752	4.38801	4.46328	5.93095	4.60907	4.2418	4.75182	4.55925	4.4644	4.42397	4.79148	4.58882	5.90606	4.65232	4.32358	4.29032	4.20258	4.3213	4.5049	5.03516	4.39444	4.68084	4.20629	6.68115	5.00899	4.46911	4.78074	4.37773	4.63564	4.38706	4.42527	4.83072	4.41686
PYGL	10.9364	10.8322	10.4093	9.53462	11.0106	9.57864	11.5424	10.7635	10.2123	8.32941	10.3555	10.9727	10.7122	10.7624	10.0179	9.18835	9.15328	6.34695	8.30824	10.2296	8.32565	5.8445	9.98599	8.61957	8.78556	7.58905	8.98601	9.44387	10.3904	9.06624	5.80569	8.87553	6.76691	7.54581	10.104	8.96601	10.4363	8.75532	7.84679	11.2936	9.77863	10.5992	9.34456	9.85595	9.49225	8.60225	7.31735	8.65859	9.31384
TLCD1	6.94437	6.34659	7.32453	5.58442	6.04551	5.87976	7.17396	6.0478	7.91128	7.7469	7.07579	7.13468	7.08715	6.07423	7.40373	6.48511	7.63234	8.18113	7.70142	6.97248	8.74496	8.47542	7.67277	7.14313	9.58399	6.7874	8.14524	8.44453	7.38945	8.59336	8.35149	8.55497	9.03209	6.88512	8.43074	6.26763	7.17294	7.39843	8.45015	7.35225	6.73327	6.62766	6.61606	6.88384	9.424	6.65537	7.02778	6.31004	7.52162
ARSJ	4.34298	4.60428	4.45333	4.77896	4.36365	4.45197	4.35391	4.333	4.44586	4.48866	4.69906	4.61973	4.44686	4.51318	4.48864	5.58539	4.4655	4.46417	4.5495	4.46372	4.3405	4.26634	4.86391	4.41982	4.2937	5.0733	4.40291	5.86087	4.72288	4.65276	4.95161	4.72691	4.78844	5.39132	4.65715	4.72964	5.64182	4.56932	4.42525	5.3434	4.95186	4.63949	5.51983	4.83509	5.00928	5.21204	4.76991	5.36979	4.54088
ARRB1	7.74903	8.36697	9.99035	8.96788	8.41797	9.88984	8.63066	8.00124	8.31323	8.22496	8.71162	10.0345	9.60708	7.02604	9.2489	9.67285	8.61548	9.38575	10.5706	9.81394	9.27939	11.0506	8.42052	7.25815	10.0772	6.48029	9.43161	9.88758	8.32879	10.0956	10.649	10.517	10.4689	9.94365	10.2883	9.54587	10.2381	7.88307	11.3605	8.1734	9.06467	7.3898	8.7374	9.46804	8.70916	9.26125	10.1563	8.42847	10.3554
CRK	9.65916	9.39731	9.39188	9.07623	9.82898	9.44177	9.67693	9.74382	9.60827	9.60583	9.41776	9.63077	9.71367	9.64946	9.64428	9.34981	9.62454	9.21779	8.69903	9.60143	9.45565	9.76256	9.68678	9.23861	9.68561	9.46659	9.39498	9.17886	9.49107	9.35779	9.87209	9.08176	10.0146	9.94579	8.8821	8.32028	9.01406	9.63317	9.22639	9.51775	9.39256	9.65541	8.35224	9.88791	8.54468	9.2454	8.8496	9.59402	9.40977
RBPJ	8.52005	8.42531	8.71066	8.66941	7.95634	8.79119	8.26235	8.43178	8.29926	8.45409	8.31216	8.06754	8.08753	8.45356	8.38586	8.90333	8.32463	8.81458	8.895	8.61548	8.45915	8.71099	8.25191	8.22466	8.57211	8.51246	8.2361	8.48815	8.05686	8.67489	8.585	8.55756	8.76579	8.66044	8.17465	8.16646	8.29386	8.59677	8.49532	8.47871	8.26023	8.43539	8.687	8.75255	8.84281	8.88612	8.54351	8.04036	8.35
TMEM65	5.7128	5.5284	5.72892	5.53426	6.20203	5.28236	6.60563	6.49111	6.05584	7.71104	6.20124	5.68538	5.68927	6.70222	5.83364	5.9549	6.13113	5.42543	4.70012	6.063	7.11238	4.80618	6.69232	5.73925	7.02433	7.31397	5.72054	6.04452	6.98165	7.72119	5.44723	5.94657	6.43979	7.07042	6.00517	5.74595	7.05822	5.38183	5.97916	6.10726	7.49735	7.06349	7.04489	6.99612	8.69917	7.57825	6.91418	7.6496	5.49952
RAVER2	8.26019	7.5495	6.9821	6.83438	7.45434	6.97468	7.71488	8.69859	8.36429	5.94332	7.1565	6.37068	6.52812	9.02401	6.90034	7.38662	7.71677	6.83786	4.70869	7.50698	7.13326	4.56641	6.96766	7.54524	4.54348	8.60198	5.02839	7.54525	7.73533	7.54871	5.96846	5.68827	6.39221	7.25077	6.6374	6.67468	5.95803	8.80778	7.36128	6.09768	7.30527	6.70175	6.99601	5.28978	7.10497	6.15031	5.48216	7.53811	7.25945
MBTPS1	9.76309	9.70326	9.67461	9.40416	9.84386	9.50584	9.66352	9.89486	9.7745	9.53623	9.85883	10.0179	9.88703	9.74333	9.87671	9.52054	9.66139	9.87997	9.58422	9.49895	9.29354	10.1304	9.52224	9.36062	9.28164	9.52359	9.34948	8.85156	9.63326	9.30625	9.34907	10.2149	9.56451	9.79246	9.62708	10.1301	9.80212	9.13703	10.1793	8.48057	9.73686	9.78365	8.69111	9.38738	8.5139	9.10358	8.78805	9.63721	9.55848
CAMK1D	8.27653	7.12905	7.12418	7.50035	7.33596	7.54623	7.36919	7.54912	8.26806	7.70119	8.05325	7.20203	6.53597	7.27688	7.06142	7.46865	8.17046	5.04369	7.86546	6.95817	9.58365	4.38217	7.64117	8.0622	4.57678	7.95075	5.37602	7.4448	8.77774	6.84891	5.14345	6.13338	7.33985	6.75013	6.78529	8.14787	7.05102	6.43111	5.74113	7.56336	8.50914	8.41147	6.43212	6.5405	8.46511	7.47306	7.34691	5.3349	7.44138
LGALS3BP	10.5155	10.4594	10.7924	10.4637	10.6792	10.5543	10.693	10.6224	10.7768	9.46565	10.4843	11.0133	10.425	10.6655	11.2378	10.3173	10.5492	6.0695	10.2366	10.6942	10.6575	10.6601	10.5437	10.4582	10.4255	9.58451	7.93972	10.1652	9.45134	8.57359	10.2122	9.80589	9.60373	9.23921	10.8631	9.10996	10.014	8.64644	10.4232	8.90372	10.6748	8.9365	9.76547	9.1689	9.99751	9.39009	10.0072	9.83355	10.6892
IFI6	9.30991	8.45622	11.2416	12.6089	9.00198	11.4414	8.31264	10.8352	8.26108	8.01099	8.67499	8.73827	8.41844	8.19413	11.5215	9.15831	10.4716	10.1041	11.4693	12.4346	7.58693	10.3772	9.11812	12.0532	11.8385	10.4204	12.1885	12.3242	8.72346	8.21737	12.6819	10.9394	9.61908	10.1031	12.6972	8.03019	11.3161	10.7586	11.0228	9.65209	9.76458	7.53785	8.56754	10.1951	10.1395	9.10669	10.8682	10.8499	9.85108
NPTXR	7.02766	6.9988	6.93509	6.08696	7.05123	6.12721	6.81714	6.74698	6.12991	6.20716	6.53151	7.32177	6.46894	6.1444	7.65551	5.82823	6.36889	6.72183	6.79788	6.19839	6.37965	6.14252	7.13001	6.02579	6.92844	6.18585	6.1789	5.8935	7.47685	6.25998	5.81522	7.19433	8.17174	5.66245	5.90373	7.64527	6.11237	8.21686	8.11096	6.60133	7.03969	5.62323	6.24732	5.84403	5.6315	6.46098	7.69626	5.38967	7.81599
CD47	9.45391	8.78939	9.51704	9.2361	8.62432	9.31733	9.09142	9.30779	8.95073	10.1926	9.14567	8.61449	8.87804	9.52261	8.88225	9.71273	9.19625	8.83986	9.08244	9.58558	9.81043	9.3966	8.75115	9.2115	8.72337	9.32933	8.27207	10.2276	8.89185	9.33635	10.2802	8.81909	8.6875	9.92538	9.81973	8.80366	10.1318	8.67895	9.19667	8.74467	9.26166	9.01474	9.33656	9.04402	10.8967	9.22464	9.5507	10.7757	9.19618
PIP4K2A	6.61923	6.70034	7.34467	7.81292	7.01776	7.77108	6.22286	6.96769	6.79394	6.76133	7.2137	6.99453	6.91307	7.17327	6.44602	8.23732	6.801	7.81989	6.77047	6.93547	7.63679	6.5568	7.45292	7.07413	6.62282	7.2779	6.85089	7.63488	6.84956	7.35978	7.83482	7.3782	7.80778	8.12348	7.88486	7.66606	7.24885	6.3061	7.13645	7.96855	7.07857	6.58618	7.53889	8.04187	8.90828	8.36522	7.86414	7.75615	7.59107
SFXN5	6.87261	6.41082	6.59509	6.91688	6.82334	6.81467	6.8572	6.8151	6.26723	6.41492	5.83659	6.0571	6.44358	6.79035	6.09407	5.99213	6.45141	6.22936	6.11443	6.64744	5.84668	5.54534	6.08409	5.83981	6.13999	6.3289	5.92998	6.30849	5.84701	6.34952	5.80789	6.35393	6.4894	6.01635	6.06927	5.99069	5.78353	6.4445	6.23818	7.20148	5.99302	6.32887	5.6453	6.14676	6.75477	5.83511	6.37236	5.29777	6.58362
SLC4A8	4.06568	4.34307	4.09851	4.10532	4.24756	4.05956	4.1904	4.14378	4.21388	4.2699	4.058	4.26089	3.99868	4.39312	4.30794	4.16367	4.08795	4.1709	4.35674	4.06049	4.25168	4.00744	4.17535	4.19015	4.07759	4.43822	4.55084	4.2784	4.29362	4.23167	4.42041	4.0605	4.06972	4.62239	4.19764	4.80089	4.16715	4.20044	4.06151	4.30838	3.99662	4.10586	4.62756	4.58348	4.78218	4.89886	4.68963	4.12314	4.26437
TOMM20	9.61713	9.38484	8.66969	9.06853	9.13785	9.05883	10.0521	9.77402	9.47561	10.3012	8.81534	8.06008	9.3875	9.22879	8.77824	8.76589	9.57607	10.1059	8.87843	8.96917	8.90874	8.74915	8.25822	9.10879	9.05416	9.91003	9.33552	8.16813	8.80287	8.47019	8.39592	9.17693	9.27098	8.05245	8.38964	8.1572	8.46299	7.84842	8.62476	8.5708	7.84265	9.04741	8.83156	8.70934	8.8607	8.81492	8.15345	9.85048	8.66797
WDR1	10.763	10.5629	10.5404	10.2354	10.4405	10.4326	10.7062	10.2372	10.62	10.2317	10.1661	10.4246	10.6481	10.3761	10.3088	10.5065	10.9897	10.681	10.46	10.3995	10.5644	10.2916	10.2405	9.83307	10.8466	10.5533	9.9265	10.7751	10.6839	10.9334	10.2587	10.6871	10.7697	10.4451	10.512	10.2469	10.3114	10.3347	10.3758	10.2839	10.623	10.5387	10.3012	10.3158	10.1077	10.3675	10.5914	10.2702	10.7654
PODXL	8.03959	7.1489	7.41909	9.62735	7.82155	8.17231	7.57505	8.35417	6.76152	8.07701	8.38141	7.22733	7.32401	7.99886	7.77975	9.17304	8.33082	7.71859	6.61321	7.41096	7.59806	7.1724	8.2115	8.54223	8.31489	7.5312	7.24593	7.0524	8.46727	7.00209	6.95564	8.50408	9.16418	9.05792	8.27784	7.83216	9.16532	7.45668	9.47989	8.97698	8.99203	8.03984	8.08774	7.57194	8.69118	9.39585	8.52952	7.80464	8.49897
ZNF83	7.64769	7.93619	8.43116	8.24606	7.90066	8.65718	7.81931	7.92862	7.29879	8.17383	8.8518	8.38027	8.11832	6.23535	8.79129	7.25476	7.87294	7.36659	8.26207	8.18673	7.41938	8.50837	8.57843	7.1908	7.21798	7.44804	8.0781	7.51462	8.6458	8.83832	7.30775	7.66055	8.3845	8.06726	7.2912	8.26333	8.3599	7.93322	7.47997	8.16391	7.50077	8.63072	8.24389	7.74884	8.17323	8.16169	8.06575	8.56572	7.86419
TUBB4A	4.82282	5.36069	5.08524	5.32885	5.34161	5.07392	5.54433	5.44024	5.32018	5.25661	5.31101	5.35131	5.09452	5.16538	5.53739	5.14824	4.99491	5.63686	5.39063	5.10934	5.69803	4.93261	5.46929	5.11499	5.35814	5.26986	5.82294	5.28206	5.45724	5.33786	4.97343	5.15724	4.95304	4.98928	5.47197	6.88178	5.21391	5.30417	5.04811	5.2676	4.88677	5.16345	5.62572	5.20424	5.40519	5.2125	5.42705	4.99034	4.98682
MAT2A	11.848	11.6475	11.7106	11.7684	11.6133	11.8046	11.883	11.8657	12.0315	11.876	11.7292	11.7332	11.8522	12.114	11.7256	12.0703	11.9538	11.9398	11.751	12.0384	11.8051	11.6598	11.989	11.9286	11.9787	11.6886	11.786	11.4703	11.9812	11.6459	11.9576	12.0083	12.0539	11.6389	11.834	11.6049	11.1837	11.5326	11.6373	12.1422	11.053	11.5631	11.9414	11.7168	11.7527	11.99	11.6133	12.0205	11.8825
B2M	11.0998	10.4689	11.921	12.0447	10.608	11.9498	10.5902	11.2358	10.7192	10.4278	11.4286	10.4725	10.7679	11.8735	11.791	11.8716	11.7098	9.63405	11.601	11.9071	11.4519	11.3575	11.3316	12.0671	11.3957	11.6124	10.4253	12.208	11.0573	10.7566	12.2273	11.8793	11.5316	11.8065	12.3193	10.4136	12.0316	11.19	11.8717	11.4111	10.9013	10.717	11.1675	11.4665	11.6297	11.75	12.314	11.7409	12.0408
IFI16	10.2649	9.53419	10.5448	10.9652	9.61604	10.609	9.76203	10.911	10.4619	9.23632	10.5857	9.66959	9.09755	11.8373	9.69358	10.8667	11.5039	7.06561	8.33953	10.2698	10.5114	6.57717	9.70089	11.8031	8.87641	10.8683	7.75622	9.88193	10.4642	6.16573	9.5527	9.52646	9.76087	9.65978	10.5373	8.44487	10.6554	9.16415	9.67175	9.73579	10.4208	9.35063	9.73478	9.52402	10.3392	10.563	9.54961	10.9471	10.2921
HERC6	8.05638	7.13811	7.25759	10.5278	6.52114	8.27928	5.72636	9.08909	6.54373	5.38219	6.25888	5.99752	6.90215	8.0112	8.05972	6.21853	8.22823	5.79512	8.35055	9.71738	4.56796	8.35256	5.4733	10.0309	7.56466	8.43589	9.25058	9.97141	5.60492	6.40301	10.697	7.91104	6.1267	7.52031	10.1539	5.53309	9.03106	8.9373	8.16571	5.82371	5.727	6.52845	6.2896	6.03755	7.04902	5.56156	7.00302	8.86923	7.96204
BST2	8.86442	5.65573	8.67419	8.80902	8.03403	8.65869	8.41104	8.87271	8.52778	4.73631	7.70092	7.81773	8.50962	9.05651	8.50758	7.73828	8.50561	4.97968	7.34235	9.43287	8.12033	5.45098	6.78419	8.49566	9.04029	8.2237	7.64979	8.9453	4.84208	4.74999	6.48039	6.9062	6.75189	6.52166	9.70852	4.72042	7.93981	4.95218	6.72723	5.79945	7.61343	8.1701	7.89663	6.92458	7.59678	6.38286	7.56629	8.64639	7.29697
IFI27	9.5031	5.42872	5.62348	11.0667	7.1413	10.4384	5.39522	10.6277	5.45631	6.38046	6.65333	5.67197	5.93537	10.4887	10.5666	8.77246	7.12853	7.7992	9.87222	10.7469	5.53096	6.75536	6.28999	10.0761	10.9909	8.72881	7.9929	10.3535	6.48199	5.26689	10.0957	7.73998	7.71226	7.87266	11.3019	6.85818	10.7828	7.25842	9.91646	7.11856	6.00903	5.46391	8.19791	6.6233	9.68291	6.31464	9.07138	9.36253	6.89096
EIF2AK2	7.86059	7.60478	7.9085	7.29832	7.28003	7.67435	7.61368	7.69518	7.28971	7.23461	7.65676	7.74909	8.03461	6.22451	7.51421	7.06443	7.54602	7.67629	7.15948	7.49309	6.68002	6.76682	6.57733	7.32773	7.43816	7.16924	7.17219	7.36864	7.17096	6.87303	7.06783	7.52683	7.7457	7.88008	7.26205	6.74189	6.32559	8.6097	7.54228	6.65523	6.28598	6.72151	6.01428	7.08339	6.8619	7.06913	7.55031	7.63093	7.06452
FGD6	5.72674	5.3806	6.97517	7.07411	6.98468	6.42019	5.77905	6.7461	4.91813	6.5781	7.96289	6.1819	5.91761	5.864	6.2358	7.18943	6.09747	5.46172	5.8398	6.3832	7.59789	7.53219	7.15385	7.99202	7.34614	9.10748	8.04208	7.68137	7.07407	8.75252	8.96679	6.91065	7.68592	7.1903	6.12578	5.61269	9.29033	7.30373	8.45442	7.38484	7.85462	6.46914	7.41865	7.58109	7.25173	7.88657	7.077	8.03258	7.29766
SYNJ2	6.44331	6.64694	7.06195	6.89985	6.41249	6.94808	6.07536	6.20726	6.08169	6.87501	6.75471	7.57431	6.28527	6.43905	6.36692	6.4791	6.326	7.1758	7.23655	6.93444	6.75807	6.7853	7.07972	7.09123	5.76384	6.19167	6.41684	5.97003	7.33131	6.43303	6.79	6.87277	6.2816	7.11397	6.11882	6.45824	6.3703	6.55075	7.63367	6.58329	7.13624	6.94615	7.3493	6.14101	7.23163	7.09341	7.13976	5.48584	6.4763
RTTN	5.6673	5.66333	5.73212	5.76589	5.94096	5.66155	5.22311	5.89684	5.48552	5.73542	6.31743	5.67812	5.76177	5.3555	6.09796	5.79034	5.38837	6.03773	5.85553	4.86225	6.74372	5.78365	5.88309	5.31322	6.05943	6.44048	6.67857	5.8819	6.03504	5.89194	5.94092	6.9631	5.60456	6.54339	5.3331	6.27414	7.02058	5.78537	6.52599	5.81205	6.39918	6.11322	5.09796	5.39731	6.80983	5.58157	7.00761	5.64823	5.85379
EEF1A2	8.41881	8.56422	7.52653	5.99719	8.80876	6.68344	9.242	9.29958	8.39919	7.67048	5.88371	8.20663	8.67325	5.60061	6.93324	5.30928	7.81223	9.16259	5.92087	8.31864	7.33423	5.78177	7.89519	6.88385	6.12988	5.79183	6.55115	5.28856	7.78477	5.38988	7.00101	7.71629	8.72081	5.42752	5.95746	8.27342	5.68641	6.00222	6.27014	5.33127	6.3602	9.43264	5.66637	5.84552	6.56292	5.37139	7.06238	5.30073	7.70765
FAM222B	8.82357	8.63494	8.89317	9.00938	9.22748	8.88435	8.95518	8.67824	8.84606	9.44118	8.37534	8.82163	8.725	8.71209	8.92653	8.24082	8.96864	8.87811	8.61588	8.73782	9.24925	8.99221	9.11412	9.23534	9.38395	8.88454	9.19903	9.03813	8.62381	8.69129	8.63582	9.55789	9.04493	8.67578	8.88396	9.39208	8.51283	9.3911	9.75707	8.15312	9.40429	8.01951	8.95653	9.57282	10.1799	8.64031	9.27601	8.23079	8.69369
PDK4	6.11935	6.45325	6.78403	7.84157	6.42259	7.99429	4.77683	6.45271	5.64905	7.05001	9.41057	6.94068	6.60598	8.21256	6.62826	10.3705	7.83098	9.78634	6.29775	6.71278	6.81006	7.56047	8.96498	7.35139	7.63428	6.97945	5.96107	7.57924	6.03727	10.934	8.33142	7.26746	10.8229	9.75407	9.02127	8.79601	5.62246	11.2074	7.0886	10.8054	6.56126	8.04051	8.33801	5.2723	7.61236	9.40816	6.33842	9.44324	6.92765
EPAS1	10.3216	9.94254	9.82227	10.8163	10.9916	10.6772	9.7215	10.7783	10.2887	10.2172	10.5926	10.4468	10.549	10.2053	9.75547	10.7063	10.7456	10.6406	10.5781	10.7165	9.38236	11.2135	10.2061	10.0127	9.58267	10.3781	10.1053	9.55201	10.4272	10.4482	10.8247	10.4311	10.8598	10.7228	10.8744	9.69337	10.239	10.5471	10.7396	9.89707	10.8706	11.2963	11.2019	9.98265	8.89838	10.4112	9.23429	9.55586	9.84829
RRAS	9.73389	8.07936	9.48251	9.46184	9.48589	8.97697	8.75551	9.71422	9.54874	8.9273	9.29132	9.44065	9.02569	8.61673	8.63356	10.5109	9.80919	7.70004	8.58056	8.36656	7.42641	5.99817	9.05251	9.11735	6.56068	7.66671	8.17615	10.2205	9.98632	9.06205	8.49987	8.48989	9.35796	9.43841	9.69129	6.59858	10.0863	8.03155	8.49884	8.93007	9.90292	9.03494	9.75271	9.32943	9.70577	10.0866	9.84035	10.467	9.59947
PYGB	8.4882	8.45341	8.34043	7.9668	8.63847	8.07437	8.40489	8.57295	8.43559	7.94152	7.91876	8.2481	8.59476	7.90858	8.49216	9.70449	8.4078	8.16935	9.33857	8.1535	8.62634	8.40244	7.79138	8.19892	8.65479	9.02338	8.44304	9.35538	7.76669	8.94068	8.0666	8.04053	8.70925	8.92658	8.77339	8.08525	8.56836	8.34199	9.35243	8.26958	8.90634	8.29666	7.86759	7.81285	7.95823	8.0126	7.93102	7.92283	8.48411
HR	7.0964	7.25555	6.4731	6.87472	7.59479	6.33727	6.60645	7.21326	7.33879	6.29523	6.76489	7.44397	6.39229	6.83092	6.37084	6.13418	6.88199	6.24031	6.18121	6.57152	6.47531	5.7944	6.42758	6.93353	5.91195	6.88587	6.29197	6.3292	6.85071	5.77288	5.56888	5.69385	5.58597	5.64911	6.71267	6.87839	6.53969	6.92838	6.06761	5.64648	5.90332	7.55458	6.86391	5.88496	6.38736	6.27567	6.21545	5.93592	6.21508
SLC35F2	7.91343	7.42439	7.01964	6.86434	8.30967	6.7305	7.17214	8.49227	7.81482	4.50389	7.5445	7.78512	7.52123	6.97862	7.09941	6.2521	7.93941	7.27875	6.237	7.31847	4.88068	8.00238	7.1406	6.10217	8.3074	7.22032	6.82745	8.67835	7.11163	6.51792	4.82255	8.08438	6.16575	6.78128	7.2169	7.48434	8.24609	6.33233	7.64478	5.74956	8.1912	7.66541	6.33381	5.80261	7.12476	6.09974	6.49482	6.88859	7.2395
TNK2	6.8249	6.9776	6.71892	6.82995	6.6166	6.87692	6.55895	6.31099	6.79687	6.78378	6.54684	7.07034	6.2425	6.68117	6.63167	6.52399	7.01471	6.96539	7.50278	6.77695	6.73154	7.33265	6.43848	6.22716	6.51366	6.35923	6.44686	6.51727	6.58186	6.41207	6.38331	6.96516	6.74148	6.47148	5.89403	6.54621	6.55552	6.40263	6.60999	6.05624	6.52146	6.25196	6.67502	6.48907	6.80617	7.37324	6.63817	5.93734	6.83908
SLC15A2	5.59357	7.43049	9.28613	9.24782	5.65558	10.1032	5.90676	6.406	5.80434	6.39055	6.88809	6.47572	5.84234	6.2295	6.40414	7.42444	5.89354	6.24028	9.32156	8.07029	5.69649	5.58889	5.52248	5.40434	6.48496	6.9097	6.42447	7.10156	6.04851	5.33227	5.49138	6.66623	5.51647	9.07435	6.53	5.33493	6.81386	4.92196	8.24792	5.09954	5.54509	6.23196	6.63869	5.33707	5.5704	5.56751	9.37043	8.07368	9.38163
ZNF217	9.95313	10.1059	9.60124	8.73367	10.0986	9.33086	9.78968	9.17018	9.70509	10.2557	10.0695	9.58058	9.84052	9.84899	10.6985	8.97318	9.89679	9.84316	9.89296	9.64192	10.4122	11.2289	10.1624	9.78674	9.92382	9.59722	10.321	9.73009	9.58471	10.0965	9.78143	9.96591	8.55937	9.24718	9.28195	10.7702	9.34256	10.8202	10.2723	9.407	10.7025	10.1756	9.74951	9.88714	10.2702	9.25491	9.4674	8.9927	9.95113
TFCP2L1	8.877	9.11554	8.92385	8.0283	8.86806	7.70962	9.47416	7.19275	8.00752	8.71942	7.89077	8.89904	8.59716	5.01584	8.29701	6.52694	6.93603	8.34987	9.12353	8.91395	8.21916	9.97402	7.7769	7.2367	9.3809	7.18677	7.18128	7.62768	7.7007	8.42031	5.19254	8.30069	6.2653	7.31951	8.19678	8.9545	5.85487	8.98596	7.66281	8.45664	7.5881	6.14929	7.97443	5.86372	6.72144	6.19846	7.66448	9.77491	7.66008
KCNIP3	4.80849	4.93693	4.63609	5.05445	4.73249	4.73713	4.79486	4.79266	4.84488	4.94703	4.74938	5.0139	4.69073	4.80896	4.96167	5.47797	4.8554	5.04954	4.94072	4.88105	4.87674	4.65245	5.00041	5.21345	4.59324	4.9997	4.8953	4.6858	4.7329	4.96301	4.63754	4.62826	4.70803	4.91439	4.73676	5.26182	4.91243	4.90783	4.64494	5.01317	4.81423	4.77462	5.07929	4.9283	6.21088	5.26871	5.15293	5.0707	4.71521
REEP6	7.58354	7.53095	9.15854	8.02092	8.4047	9.02991	8.32722	8.51652	8.25227	7.78862	7.02244	9.30969	8.2698	7.31984	8.28864	6.99407	8.13596	7.7373	8.86723	8.54398	8.35056	9.92288	8.38334	8.13079	8.7575	6.48688	8.08885	8.31378	6.95922	8.47813	6.6181	9.0032	8.45113	8.04018	8.00845	9.20559	8.42419	7.14055	9.18911	7.02042	7.71018	7.11365	7.50209	7.38218	6.56089	7.23078	8.53669	8.22484	9.61358
RTN4RL1	4.26046	4.13548	5.30963	4.08209	4.30927	4.47435	4.14873	3.84469	4.06033	5.87856	4.03767	3.86425	3.84164	3.94208	4.22404	4.67775	3.89079	3.96743	3.96134	7.05261	4.15557	3.62822	4.20848	4.12201	3.99608	3.93562	4.36322	3.90798	4.30125	6.39164	3.85062	4.04331	3.8099	5.0376	4.26108	4.45094	3.99886	4.67762	3.9626	4.5085	3.93852	4.12191	4.78422	3.76026	4.08271	4.12974	6.7085	5.80237	3.76255
TEX2	7.31808	7.0671	6.9492	7.45792	7.25266	7.04876	7.45711	8.00408	7.43785	6.94202	7.70757	7.12711	7.28704	7.73826	8.0399	7.80293	7.41575	7.39955	7.10373	7.65317	7.62443	7.71264	7.23013	7.49424	7.16411	7.9868	8.00176	7.49009	6.89495	9.51341	7.13809	7.37734	7.52478	7.20178	7.82788	8.11216	7.64348	7.6966	7.91032	7.08131	7.88704	7.87362	7.01193	7.02449	7.88751	7.42901	7.49875	8.70662	7.24016
TXNRD1	5.70591	5.39398	6.33252	6.65516	5.53842	6.31283	6.14936	6.16432	6.19384	6.89593	6.02483	5.49469	6.1269	9.1822	5.19635	8.28745	6.42569	6.31899	7.1049	6.1761	5.83409	6.19583	6.55204	5.92276	6.80532	7.59912	7.27099	7.29616	6.39431	7.44745	7.37814	7.73893	7.12774	7.34886	6.64875	6.02735	7.38928	6.85498	8.01405	8.97495	5.88546	6.11389	6.29925	7.43667	6.93686	7.54553	7.14592	6.55055	5.44782
ROBO4	4.62612	4.84115	4.6756	5.70713	5.04042	5.17135	4.95848	4.79872	4.85073	5.28409	5.20595	4.92401	4.68721	4.83188	5.11807	5.7129	4.87516	4.85887	4.98601	4.91548	5.06479	4.75209	5.25384	4.89397	4.84466	4.73971	5.01914	4.68676	4.96824	4.88566	4.89716	4.98565	6.60035	5.5783	5.18338	5.30324	5.36099	5.08847	5.85149	5.30505	5.60356	5.2245	5.34098	4.91617	5.02041	5.68286	5.02192	5.22231	4.87498
PGM2L1	5.4244	5.37574	5.88149	5.44679	5.18408	5.67383	4.90615	5.7942	4.84024	5.15592	5.33156	5.09296	5.02512	4.61226	5.29251	6.02194	5.39082	7.79295	5.06719	4.6071	5.64459	4.75383	6.74562	4.91078	6.07343	7.32417	6.47224	7.43396	6.72775	5.64817	5.0872	6.23499	6.24801	7.50202	6.68958	5.59345	7.3871	5.42024	7.91505	7.89637	6.10628	5.11516	7.06205	6.89924	7.00051	6.96926	8.08929	5.85353	5.52545
MAP3K5	9.34414	9.50484	9.40085	9.54595	9.63124	9.56817	9.31376	9.84898	9.3047	8.4179	9.87509	9.7571	8.87634	10.0395	8.75939	8.94034	9.54817	8.60801	8.13019	9.69597	8.28314	9.4331	8.80061	9.20487	8.61247	7.58028	7.78221	7.45949	9.27582	8.80227	9.16672	8.60401	8.08222	8.67864	8.46434	7.33235	7.47312	8.20786	8.93928	8.36678	9.15248	9.70982	8.99441	7.48977	7.43136	8.3139	7.19655	7.96588	8.97515
ANKRD50	11.293	10.6242	10.1984	10.3443	10.7462	10.3091	10.1415	11.9441	10.0971	9.4233	10.9529	9.98795	10.5196	9.64488	9.12716	10.3359	10.5455	7.91801	6.47584	9.16464	9.41752	7.28025	9.65545	10.5741	8.09795	10.6098	6.67136	9.30199	10.6796	7.51829	7.81636	7.59066	7.63755	8.42247	8.18226	7.66719	9.39742	7.82234	8.35925	8.86773	9.61377	10.6236	9.70836	8.62246	9.28255	8.60215	8.87874	9.78239	9.98524
RASA3	5.34989	5.20076	5.65875	6.43993	5.38284	6.54118	5.19963	6.74348	6.46362	5.00665	6.07097	5.23633	4.99213	6.26056	5.43772	6.63427	5.63763	4.79285	4.76688	5.03347	5.37293	4.7107	5.94211	6.36417	4.92193	4.96371	4.93971	4.90921	4.90266	4.8096	6.35538	5.74783	6.46564	6.05318	5.78067	5.22514	5.59777	4.92164	5.20254	6.3274	5.99409	5.70607	5.80938	6.40298	6.87069	7.17924	6.14541	6.12439	6.06998
MMP16	4.11299	4.56971	4.31101	4.77949	4.36077	4.60724	4.22152	4.22444	4.4418	5.38709	5.34171	4.47103	4.26924	4.41443	4.22534	5.67354	4.45779	4.35277	4.28786	4.05692	4.24815	3.99267	5.36358	4.20542	4.13021	4.32769	4.54395	5.32468	4.54783	5.32616	4.16045	4.16572	4.95338	4.80546	4.36795	4.91375	7.28329	4.34605	4.0044	5.53214	5.38046	4.27425	6.02566	5.448	5.25562	6.42965	4.52713	5.2329	4.3541
TMEM156	3.84971	4.12016	4.45745	5.24884	5.05984	4.76717	3.91005	4.0359	4.25143	4.09956	3.92778	4.12043	3.91854	4.11569	4.00147	4.58984	4.14104	3.93773	3.85783	3.79724	4.04204	3.80089	4.70398	4.42559	4.02998	4.00251	4.0638	4.28614	4.28618	4.33213	5.14154	4.59893	4.88279	4.55815	5.4512	4.04324	4.42905	3.9943	4.06366	4.22118	4.03444	3.99506	4.58735	6.05214	4.152	5.34936	4.93265	4.8815	5.17594
ACP7	4.49273	4.92823	4.62043	4.48084	4.72553	4.44374	4.7918	4.4781	4.79357	4.66092	4.57535	4.80419	4.67436	4.51449	4.77295	4.26328	5.03047	4.53946	4.72682	4.59392	4.92904	4.29601	4.66408	4.50935	4.34354	4.68052	4.9627	4.50862	4.89351	5.22318	4.37807	5.03754	4.1339	4.35694	4.49907	5.17539	4.6537	4.42915	4.33892	4.4034	4.47423	4.52	4.94793	4.62788	4.57078	4.45814	4.56184	4.37583	4.47602
ZEB1	6.08085	5.40596	6.89794	8.90707	6.58751	8.29593	5.91855	6.39871	6.26135	6.86751	7.76886	6.26599	6.08599	7.14682	6.21583	10.1757	7.12376	6.90169	5.94608	5.96254	6.36967	5.74746	8.63231	7.0213	6.06661	5.75173	6.11881	6.95367	7.21648	6.63553	7.09584	8.11345	9.28255	8.71523	8.04418	7.67915	7.97393	6.48758	7.94734	9.61004	7.88909	6.80037	8.69526	10.2137	8.51369	10.2376	8.23363	8.89455	7.43564
EMP1	6.84165	7.18365	7.325	7.42067	8.42118	7.27882	6.75302	7.55648	5.79143	8.5223	8.46554	7.06391	6.5503	6.85254	6.71351	9.23102	7.29919	8.10401	8.72391	8.08095	8.25609	7.49469	10.5886	8.50221	8.11697	9.08582	7.31424	7.75983	8.90051	8.85895	8.23633	8.48542	9.21996	9.20954	8.19432	8.12476	10.6947	8.66001	9.3083	10.4494	9.25577	9.28931	10.4133	8.94228	9.49524	10.0494	9.08246	11.0256	6.99747
IL11	5.83242	6.08646	6.03143	5.72845	5.98641	5.9082	6.05401	5.86654	5.95367	6.02636	5.55857	6.01653	5.79663	5.81763	6.17675	5.63066	5.65585	5.98642	6.17265	5.90787	6.18591	5.72289	6.51603	5.72469	5.72699	6.10083	6.4212	6.12102	5.95802	5.82135	5.5545	5.53478	5.77904	6.00128	6.00517	6.38395	6.39594	6.24421	5.88269	7.26786	5.59848	5.9388	6.16007	5.8224	6.41079	5.81716	6.78987	5.93684	5.87246
CLU	7.64323	8.60826	8.62988	8.84065	8.95205	8.62623	9.26105	7.305	9.09957	9.59591	8.50294	9.891	8.22793	9.85809	9.1189	9.22581	7.97163	6.82592	7.85035	8.1219	9.68749	6.97639	9.53236	6.57558	6.79232	7.23701	7.9169	8.59946	9.35118	8.44408	6.21743	6.5361	6.96083	8.78862	8.89077	5.53858	7.49475	9.43371	7.81017	7.73264	8.94016	8.60454	8.70385	7.06574	8.74997	9.47321	7.61284	8.3421	7.69031
RIN2	8.7794	8.84402	9.23704	9.60326	9.47673	9.32202	9.13352	8.88332	9.14209	9.02737	9.39809	9.30941	9.34507	9.75413	9.19693	9.01821	9.22654	8.30106	9.08397	9.0364	8.96611	8.5213	9.22097	8.78335	8.00026	9.65529	9.28159	7.87314	9.36327	8.79109	8.93314	8.41848	8.99506	8.6902	8.84378	8.66432	9.37416	8.33842	9.07058	8.59911	9.4218	9.48232	9.2091	9.31616	9.10627	9.46512	8.62175	9.65903	8.96906
TPM2	4.95052	5.38374	6.06763	8.19788	6.03133	6.96764	5.81157	5.61626	5.26927	5.96697	7.51164	5.71626	5.39342	5.70017	5.61471	10.3461	5.88815	6.93317	5.16762	5.684	5.3614	5.1364	7.76045	5.8279	5.41261	5.68711	5.70547	5.93314	6.33331	5.6417	5.44763	6.57607	7.6274	7.98425	7.29946	7.23823	7.39723	5.8919	5.61843	8.93535	7.56159	6.29862	8.78805	8.71487	8.90596	10.2134	7.94311	7.67437	5.66926
NHS	6.18423	6.25312	7.52052	7.73849	7.02132	7.85373	7.45029	7.06737	6.92319	7.47363	7.10427	7.39342	7.10547	6.18976	6.67075	6.99418	7.09336	6.03486	6.4881	7.68528	7.18601	4.71517	7.43374	7.77398	7.21246	7.49214	5.16624	6.5623	6.77834	7.473	6.30712	6.57491	5.74125	6.33266	6.5723	6.31972	5.9644	5.38131	6.30527	6.98145	7.46706	7.10182	6.43238	7.33448	5.43218	6.95063	6.93383	6.16795	6.60048
CTSD	11.8988	11.0812	11.7147	10.9343	11.6779	11.1401	11.4751	11.4967	11.6879	11.2388	11.8403	11.4749	11.4288	11.0647	11.4862	10.8939	11.2375	10.0827	10.8882	11.705	11.572	11.3722	11.3404	11.1561	10.0918	10.4589	10.5406	10.8888	11.6029	11.6466	12.0926	11.584	11.6611	10.718	11.2774	10.4577	10.9419	10.7377	11.1916	10.7991	11.5549	12.3004	10.9226	11.4259	11.2874	11.4387	11.7194	10.9919	11.7643
ABL2	6.39563	6.464	6.02089	6.77734	6.09152	6.46268	6.72933	6.84814	6.78982	7.52646	6.7996	6.00665	6.50812	6.58688	6.13509	6.9184	7.0059	6.8787	6.41009	6.43717	7.65685	6.79271	7.19282	7.66576	6.70488	7.30977	6.82652	6.7263	6.51158	6.5949	6.72176	6.95732	7.72035	6.81306	6.39716	6.60115	7.61948	7.55375	7.09762	8.03866	6.3409	6.4953	7.98245	6.86797	7.60158	8.41347	7.02441	7.6653	6.31074
HDAC9	4.68832	5.01238	4.77823	6.46499	4.77348	5.85135	4.68356	4.66496	4.73577	4.88141	4.99102	5.02667	4.66744	4.95732	4.82099	5.78647	4.79503	5.14403	4.88284	4.88002	4.85656	4.69053	5.23362	4.82728	4.61903	4.94732	4.9767	7.93964	5.0845	7.29827	4.66597	4.97391	4.98078	5.8602	5.08583	5.23803	5.88386	5.15295	5.11133	5.1524	4.88712	4.7683	5.82791	5.06927	5.37741	5.79341	5.88985	5.2281	5.08653
MLXIP	8.01509	8.10572	8.39551	8.19961	9.05035	8.16537	8.20187	8.18065	8.52784	6.69246	8.27827	8.81547	8.01984	7.90332	8.18544	8.49741	8.29216	8.19939	8.14852	8.74666	7.69809	9.5323	8.62163	8.04288	7.60718	8.15467	8.22455	7.57663	8.39992	8.57002	8.27016	7.11437	9.07937	7.81745	7.80781	7.89758	8.83055	8.12368	8.89895	8.10209	8.97271	8.31182	8.18842	8.09733	8.53276	8.90319	8.38782	7.43778	8.17207
FAAP100	6.23303	6.45052	6.40128	6.00302	6.59082	6.29892	6.75409	6.07547	6.39031	6.31265	6.18518	6.23516	6.33656	6.11763	6.52695	6.10477	6.35644	6.0939	6.29056	6.34458	6.27324	6.66358	6.24356	6.05023	6.36389	6.63605	6.38102	6.35228	6.1829	6.68909	6.35778	6.45464	6.54831	6.11018	6.48071	6.05094	6.07975	6.37245	6.23401	6.11339	6.36877	6.17059	6.11787	6.46013	6.4552	6.6623	6.48101	6.2203	6.08063
QSOX1	10.3869	10.3458	10.5556	10.2389	10.3996	10.3026	10.8136	9.47193	11.0535	11.1265	9.91456	10.6607	10.6923	8.6019	9.77331	9.74644	10.9674	10.7582	10.6324	10.9187	10.5048	10.504	9.4978	9.69573	9.6878	9.64038	9.45172	10.2755	11.1156	9.59362	9.18409	10.5118	10.0725	9.6445	9.82369	9.54404	10.3032	9.88989	10.8418	9.5779	10.3214	10.6617	8.66515	9.02692	9.32221	9.43197	9.91666	8.39496	10.6065
LRRC8A	8.15828	6.89049	7.56804	7.88564	8.47453	7.8952	8.23878	8.75551	6.6382	7.9324	7.70537	8.73909	8.04107	7.37398	7.3807	8.00139	7.58208	7.43134	6.67574	7.40244	7.6842	8.31613	7.9646	7.34819	8.6311	7.94604	7.27318	7.33731	8.68467	7.48846	7.19967	8.42386	7.91081	8.31306	8.62823	7.94167	9.72067	7.55347	8.73424	8.3214	8.49711	8.48346	8.49931	8.52397	8.12458	8.18739	7.90286	9.29477	8.32623
BABAM2	9.28402	8.63969	8.84886	9.05872	8.76391	9.06381	9.2746	8.76773	8.8266	8.95795	8.72033	8.72749	8.81808	8.96061	8.65098	8.75958	8.91428	9.43481	9.25181	9.19481	8.4153	8.26946	8.54893	8.65012	8.94093	8.45151	9.33159	8.69093	8.96505	9.00728	8.70093	9.09211	9.00222	8.44135	9.1222	8.43639	8.4113	8.71141	8.88594	8.96219	8.37583	8.89219	9.04864	8.0964	8.80541	8.614	8.45764	8.49351	9.01083
FTH1	6.0821	5.81268	6.83579	6.0888	6.02463	6.43318	6.68253	5.27879	6.95354	7.84106	6.90238	6.02054	6.83827	6.12458	7.10476	6.31298	6.06872	5.32965	7.35554	6.49322	6.10737	6.69608	5.58474	5.09185	6.44948	5.39823	7.06324	6.77874	7.48755	5.50875	6.4907	6.14791	6.94508	5.81197	6.73076	4.76702	5.88692	4.07409	5.36428	5.59749	6.02983	7.04116	6.28097	5.6229	4.85867	6.15215	6.17785	6.04845	5.4
CAV2	7.50263	6.76183	8.0917	7.36498	7.62724	7.37044	7.47484	7.70927	7.26273	7.75204	7.16803	7.42827	7.90513	8.68939	6.09526	8.50727	6.96269	8.94236	7.29928	7.26114	5.13107	8.21309	7.03318	6.73821	6.42996	8.21749	6.34394	6.40294	8.69695	6.86971	9.1211	6.93113	7.57211	8.09461	9.07651	6.08131	9.7754	6.88666	7.87489	7.87593	8.12176	8.3285	8.79456	9.10811	8.45967	7.738	6.5843	9.27459	7.26871
NAV2	5.11269	5.22092	6.87822	5.60844	5.8086	5.10426	4.90621	5.69679	5.2404	5.42429	6.48883	6.17717	5.44059	5.52306	6.06595	6.50495	6.39269	7.4671	7.4117	6.00401	6.56585	8.69398	7.81015	8.04567	8.29776	5.57499	7.32502	8.19423	7.73835	7.64049	8.90516	7.88987	7.45869	7.74574	5.6926	6.26017	8.7704	5.94117	9.04489	7.42775	7.05008	5.93773	6.37232	5.39367	7.97619	7.66406	9.46547	6.75539	6.89278
LDLRAD3	6.10186	6.03695	6.10155	7.26385	7.57763	6.35236	8.33592	8.06745	5.68211	5.6036	6.22813	6.74045	5.74864	6.3351	5.94968	7.34352	6.51474	6.6189	5.59299	6.42064	6.1493	5.2026	6.5502	6.47478	8.25636	5.30501	6.18182	5.75369	5.8056	6.02347	6.28301	8.91437	8.21123	7.20832	6.2989	6.98025	6.59387	8.0227	7.34298	7.12985	7.11204	6.45295	6.51725	8.19731	6.0179	8.14091	6.31271	7.59848	6.46667
LPCAT1	7.39344	7.41917	7.28397	7.27403	6.99427	7.1088	7.14916	7.29138	7.52577	7.58362	7.92379	7.03556	8.46632	7.27871	7.35036	7.03585	7.7272	8.95951	8.74572	7.64153	7.958	11.246	6.9603	7.17547	9.42214	7.34518	7.03688	9.03722	8.29165	9.10734	8.63014	8.52958	8.53181	9.01961	7.00612	7.66004	7.72316	8.77998	8.13612	7.80884	7.54264	6.99603	7.01771	7.81369	7.96241	8.5713	8.33176	6.01446	7.8545
HSPB1	12.3069	12.0201	12.1696	12.2328	12.2242	12.2899	12.1638	12.1589	12.2272	12.1022	12.099	12.4242	12.2105	12.5885	12.0007	12.0568	11.986	11.6352	11.6484	12.1975	11.5633	12.3959	12.0826	11.9165	11.4934	12.1212	11.8922	11.38	12.5685	11.8693	12.0487	10.5405	12.1864	11.8625	12.1645	11.6539	12.3613	11.7911	11.3806	11.2494	12.2173	12.2541	12.5493	12.5544	11.769	11.4432	11.7095	12.4083	12.0626
RHOBTB2	7.89576	6.96416	7.65834	7.54665	7.40418	7.36766	7.35676	6.42391	6.16907	8.27801	6.93341	7.7609	7.10615	6.32724	6.90604	6.30106	6.9741	5.81686	5.43306	6.9096	6.49624	8.0802	7.03712	6.13204	5.77666	6.1221	6.7732	5.6981	6.74232	5.61761	6.9381	5.34217	5.25995	5.91801	6.14952	5.88546	5.74982	5.52895	5.82942	5.8083	6.91303	7.01898	7.94913	8.78269	5.44722	5.87943	5.64775	5.45854	7.08631
SORT1	10.4126	10.4272	10.443	10.024	10.1001	10.4758	8.88657	10.0621	10.5829	9.68018	10.0499	10.39	9.93583	9.24734	9.62089	10.3373	10.6595	10.1474	10.0174	10.125	10.2033	9.93023	9.58438	10.2901	9.27831	10.6321	9.68153	10.4026	7.8301	10.3743	6.68162	9.73603	10.3316	10.8539	10.2686	10.0191	10.6987	10.3512	10.9863	10.3514	10.7625	9.91273	8.92317	8.90055	10.7136	9.97631	9.74356	10.5137	10.7112
NRSN2	7.01265	6.25295	5.38558	6.52323	7.19429	6.09881	7.57027	7.40917	6.89787	6.63748	6.21694	4.44306	6.27351	6.26482	7.31277	6.14518	6.57997	6.64606	7.36641	7.16691	4.78812	8.46084	6.49575	4.59406	6.86447	6.18752	6.57099	7.56978	4.67344	4.77903	6.31781	6.71866	6.57056	4.97197	6.15647	6.04297	6.53865	8.81782	7.10276	7.85028	7.5143	4.72369	6.17263	5.70124	6.8151	6.4985	5.31114	5.59309	6.84921
CST3	11.5273	11.5787	12.0269	11.3289	11.7939	11.2713	11.7309	11.5838	11.7447	11.3853	11.8117	12.2869	11.9399	11.9309	11.7655	11.9832	12.0021	11.7902	11.2916	11.7813	11.9049	11.8162	11.9397	11.4267	11.2751	10.765	10.4676	11.7694	11.1304	11.7073	11.1214	11.1056	11.5037	11.1711	11.911	10.9637	11.0444	11.4356	11.2814	11.1435	12.183	11.9214	11.2702	11.0972	10.5655	11.5155	11.4879	11.3012	11.936
RASAL3	5.29744	5.90672	5.88752	6.63015	5.92111	6.13744	5.51113	5.50032	5.51417	5.7085	5.51416	5.77664	5.37327	5.92074	5.85524	6.5567	5.46643	5.5175	5.67999	5.62086	5.63211	5.14345	5.94824	6.01798	5.4047	6.05034	5.80214	6.13291	5.81318	5.2318	6.35468	6.26231	6.05337	6.00172	6.69935	5.8917	5.82447	5.9012	6.15786	6.06847	5.7717	5.3994	5.99993	6.64678	6.1642	6.54176	6.8088	6.28728	6.57635
ARRDC1	8.53827	7.65493	8.8182	7.79897	8.2935	8.3617	8.7914	8.53241	7.83691	8.38278	7.46925	8.71463	8.61968	7.26046	7.90131	7.80568	8.05023	8.13659	7.97331	7.86602	8.34092	9.10276	7.91921	7.09431	8.4641	7.43658	7.5471	7.68838	8.53095	8.33252	8.03356	8.34518	7.87739	7.8377	8.48234	7.29309	7.99566	8.09577	8.15277	7.79108	8.27136	7.8254	7.66119	8.201	7.90036	7.32393	8.12609	8.36985	8.5969
SLC25A1	9.99488	9.65777	9.68799	9.01237	10.3702	9.25599	10.6712	10.0491	10.4422	10.4997	8.71094	9.13383	10.3899	9.91847	10.0238	9.39809	10.2808	11.0338	9.8224	9.78324	9.52736	9.94005	9.38425	10.4091	10.8357	10.3481	10.2192	10.1673	9.23068	10.6926	10.0712	9.08875	9.82362	9.36493	9.91946	8.77046	9.02402	10.1959	9.64527	9.74277	10.3061	10.4095	9.08839	9.03863	9.55986	9.04668	9.57015	9.7998	9.8293
ETNK2	9.34533	7.97434	6.92685	7.20798	8.65612	6.55259	7.55538	8.61699	9.23525	6.53753	6.502	6.4132	7.96059	7.22592	6.10894	6.66164	8.4507	6.62401	5.92734	7.02826	5.61045	5.42813	6.33845	6.89586	5.66051	6.83263	6.12749	7.53317	6.14835	6.10806	7.55702	6.70916	5.47939	5.77597	6.45192	6.42496	5.75699	5.91506	6.83684	5.68249	7.63383	7.68384	6.24574	8.11229	7.62398	5.64552	6.25058	7.4709	6.81793
DLG1	9.7704	9.98358	9.91612	9.5081	9.39193	9.97352	9.92098	9.7249	9.77424	9.68347	9.63561	9.23584	10.048	9.15505	9.17095	9.27637	9.75385	10.038	10.0416	10.0222	9.70577	9.89938	9.15498	9.17386	9.46665	9.86616	9.51647	10.2097	9.21814	8.95526	9.76421	10.1877	9.90741	9.89759	10.1321	9.62067	9.9699	9.46067	9.37186	8.61781	9.29371	9.49892	9.62478	11.0535	9.26775	10.574	10.0649	9.27648	9.78109
LDLRAD4	6.06201	6.37461	6.1983	6.16182	7.3125	6.29275	5.93003	6.82646	5.14186	5.25424	6.90393	7.10923	5.40801	5.12937	5.39133	6.18886	5.90789	5.09304	5.17609	5.75186	5.24957	4.95962	6.81343	5.79313	4.99555	5.6833	5.32725	5.09281	5.21296	5.02727	6.01241	5.77094	5.83627	5.93924	6.36832	5.56913	5.31474	4.9541	5.44413	6.04722	5.78473	6.80411	7.01741	7.07128	5.58301	6.46593	6.44744	5.95588	5.90088
ZFAND5	10.3022	9.88383	9.87741	9.86661	10.1888	9.98197	10.5485	9.88151	9.08066	10.5244	9.89946	10.3776	10.1057	9.71356	10.0409	10.1307	9.55429	9.45089	9.29711	9.52456	10.6587	10.5927	10.8051	9.08287	10.7775	9.23002	9.92486	9.89132	9.81773	9.27214	10.6335	10.0928	9.77062	10.3803	10.0603	10.0739	9.57018	10.0293	10.1823	10.6985	9.91716	9.42889	9.48322	10.7549	10.1765	10.0419	10.3743	10.4129	10.6865
TSKU	10.558	10.2937	10.4393	10.3019	11.2771	10.1722	10.0632	10.7123	11.1408	8.47434	10.1204	10.333	9.82326	12.7585	9.49891	10.4823	10.6451	7.51826	7.66	10.5724	9.01137	6.2572	9.96875	7.47087	9.41754	7.79522	8.39602	8.96546	10.02	9.11507	9.89715	8.66304	8.18342	7.36541	10.4042	8.58345	9.38583	8.83655	8.6605	9.23044	10.3429	10.7097	9.49249	9.6722	9.20849	8.51676	7.92762	9.5717	9.59102
ITPRIP	6.03303	5.38721	5.15683	5.9393	5.94677	5.7924	5.14338	5.99773	5.78981	4.89222	5.60013	4.94575	5.49503	6.00622	5.27618	5.7641	5.86342	4.84265	5.63297	4.87575	5.35819	4.86635	6.93681	5.82895	5.23805	6.1881	5.20827	5.27322	5.71969	5.92323	6.83356	5.99615	6.4836	5.7343	6.12788	5.46203	7.28175	5.99401	6.61445	8.01356	6.78194	5.70455	7.24218	6.90147	6.63874	7.22758	6.85789	7.42474	5.31589
P4HA2	8.04634	7.82669	7.47372	6.89405	7.67388	7.15278	7.36176	8.54758	7.94626	7.54339	6.92193	7.06164	7.86721	8.31084	7.23653	7.75797	7.50612	7.43233	7.44841	7.06196	7.66382	7.6137	7.33614	7.46528	6.93828	7.29472	6.23481	7.697	8.3757	8.29579	8.35866	6.79155	7.97971	7.72433	7.64858	7.20676	9.54663	7.53026	6.66597	7.9305	8.42447	8.60277	7.02543	7.88106	8.73315	7.68542	7.63446	8.30446	7.43494
VEZF1	10.4882	10.3314	10.303	10.685	10.7761	10.6708	10.3289	10.5545	10.2039	10.3728	10.6371	10.6419	10.2262	10.5303	10.9796	10.5826	10.677	9.77847	10.0882	10.4167	10.6515	10.6328	10.5327	10.9195	9.93957	10.8207	10.4458	10.6811	10.4017	10.1203	10.4622	9.88118	10.1927	10.3037	10.5518	10.6163	10.0205	9.89907	10.7678	10.1395	10.8262	10.1439	10.1387	10.1433	10.7552	10.1176	10.572	10.7638	10.4414
NDRG1	11.5019	11.0172	10.6591	10.7925	11.0913	10.4845	11.4437	11.5381	11.3646	12.373	11.8879	11.2556	12.0066	10.75	11.306	10.235	10.8588	11.4875	11.8975	11.748	11.2714	12.4473	10.9158	10.9312	11.7643	12.5185	11.5833	11.4561	12.5228	11.6969	11.0469	10.2697	10.615	11.285	10.6358	11.0635	11.9852	10.971	10.0995	10.0639	12.788	12.6782	11.7858	11.7595	12.3401	10.0785	10.8761	12.567	9.13481
EHD2	5.94443	6.02406	7.34192	7.72679	6.63005	7.27506	6.63437	6.80638	5.99081	7.61829	8.11649	7.28513	6.71173	6.07596	6.7674	8.46936	6.52891	5.85231	6.47484	6.76103	6.65067	8.63629	7.51256	6.96519	6.24376	6.74692	6.30918	5.61418	7.32286	7.20141	7.31955	6.26284	7.83095	7.35197	7.28595	6.52655	8.3628	6.53348	7.38082	7.46095	8.60157	7.7177	8.41241	7.57786	7.48915	8.3696	7.28081	8.56526	7.04979
PLOD1	8.60113	8.10959	8.53856	8.46048	8.56272	8.19698	8.75432	8.94104	8.19554	8.57013	7.62663	8.49203	8.80852	8.74838	7.93156	8.79856	8.36951	8.43964	9.23228	8.48385	8.39217	8.61635	8.08079	7.29645	9.30925	8.63564	8.88059	8.53576	8.47614	8.87723	8.40016	8.79559	9.26561	9.06277	9.24031	8.13241	9.42012	9.19984	9.0069	8.56937	9.77066	9.16557	8.48456	8.9915	8.76963	9.1153	8.69522	8.13774	8.3882
FHL1	7.8024	5.54748	5.53404	9.60991	6.98132	8.61214	5.2506	4.82031	5.35843	5.92238	8.77693	6.30758	5.19172	5.55408	5.69291	11.5821	6.4232	7.67644	4.94925	5.04273	5.00008	4.43304	9.24182	5.79055	4.94764	5.03127	5.17401	5.37303	6.06251	5.01836	4.94625	6.25278	7.9762	9.43829	8.07504	6.67988	8.65437	6.60401	5.8857	9.91823	8.0086	5.74924	9.31255	7.28237	6.91734	8.06285	6.18937	8.47731	8.13963
NPTN	9.27995	10.1911	9.62157	9.6834	10.0275	9.73512	9.50523	9.66829	9.82927	9.20145	10.1402	9.95034	9.4163	9.36112	10.2853	10.2378	9.51639	8.78494	9.33187	9.61824	8.98466	10.8045	9.93492	9.74122	9.0547	9.7581	9.09481	10.1949	9.58154	9.12469	9.22809	9.93105	9.53932	9.70921	9.65052	9.17593	10.1511	9.96159	9.60489	9.53323	10.3245	9.68678	10.0508	9.37265	9.23203	10.2019	9.4089	9.79212	9.77954
COL18A1	5.72522	5.97943	5.9477	6.19687	5.92257	5.8416	6.14997	5.90157	5.87556	6.07906	6.03215	5.93278	5.87782	5.75773	6.16529	6.30522	5.88696	5.94087	5.99162	5.87157	6.20196	5.78194	6.36243	6.0713	5.86166	6.10939	6.14809	5.92001	5.97299	6.08353	5.71529	5.86531	6.79107	6.32884	6.23224	6.42778	6.47995	5.92791	6.23268	6.60811	6.66405	6.04512	6.58582	6.33822	6.4883	7.37023	6.3984	6.31755	6.01848
NAMPT	9.31339	9.16967	10.0579	9.29219	9.27096	9.47725	9.53181	9.66328	9.41376	9.48	9.54983	9.41728	9.51003	12.0113	9.30997	10.1233	9.72895	11.3264	10.8621	9.72456	9.69462	10.7639	10.7694	9.97499	10.6406	9.7265	9.80673	10.4456	11.0095	9.93489	12.386	10.2192	10.7494	10.6313	10.1718	8.91937	11.3848	10.6182	9.96436	11.4153	10.8146	10.5028	10.8384	9.38576	9.98334	10.8057	11.1222	10.4601	9.78327
B3GNT5	7.74816	7.43581	7.71551	7.51223	7.37029	7.49478	6.53975	7.49413	7.90988	8.03531	7.49366	6.93832	7.96348	7.55223	6.92196	6.18976	7.83118	7.54004	9.12179	7.42029	8.22134	8.43008	9.47975	6.90849	8.79883	9.08478	7.99415	9.20409	7.45849	7.55038	8.3777	8.83362	7.7728	8.38113	7.76369	8.20214	8.88761	8.8903	9.43339	9.30736	8.30029	8.09601	9.16555	7.47075	9.14482	8.70922	9.17028	9.39672	7.59474
PDZD2	4.55266	4.57954	4.50397	5.02576	4.51209	4.4836	4.35091	4.50012	4.45904	4.68454	4.72985	4.76161	4.37098	4.6088	4.59218	5.03281	4.54664	4.71457	4.63352	4.54522	4.66428	5.48761	5.10377	4.89759	4.43583	4.61583	4.8341	4.5129	4.79205	4.73885	4.39757	4.5317	5.1083	5.34356	4.62178	5.25426	4.83237	4.50279	4.41959	4.90172	5.25681	4.72429	5.40354	6.66506	4.95253	5.68994	4.54993	5.36176	4.7726
FGD4	5.91433	6.33915	6.6218	6.45472	6.70928	6.96753	5.54035	7.13567	6.098	5.3348	6.08443	6.35953	5.83876	6.47034	6.02056	6.65416	5.89982	7.27311	5.23158	5.65026	5.14633	6.06804	6.37404	6.0055	5.42527	6.86728	4.79058	6.80644	5.80003	7.11561	6.66322	5.57676	7.16134	6.90506	5.81492	7.4619	7.0916	5.82463	6.65648	6.58318	5.99537	6.10326	6.24341	6.19514	5.96132	7.23939	6.1746	7.7898	6.30633
NSG1	9.60758	9.24547	8.4463	8.69265	9.39547	8.13102	9.11222	9.68986	9.56334	8.52822	8.44412	7.98245	8.48547	10.4482	7.409	7.80248	10.18	7.61617	4.69255	9.25475	7.43167	4.62973	8.00832	7.32412	5.62771	7.60186	6.62473	6.52549	6.36728	4.89785	4.86717	6.52168	8.11288	4.95426	5.59145	6.56992	6.17549	4.4498	7.07657	4.3356	8.06993	9.29202	6.20803	7.02058	4.95121	4.79822	4.43622	6.94725	7.83753
FOXO1	8.87083	8.29322	7.94215	7.49763	8.80746	7.42664	8.84316	8.38197	8.25923	7.28111	8.49756	8.09385	8.49376	7.86156	7.63068	8.04864	8.03161	7.79433	7.8171	8.12185	7.52504	8.08761	8.03122	7.60186	7.96623	7.38206	7.19134	6.9561	7.74442	7.61363	7.74968	8.70274	8.26036	7.62341	7.98306	7.77484	7.75049	8.2838	8.13533	8.00956	8.31518	8.33074	8.0269	8.13319	8.0943	8.55704	7.91114	8.07944	7.98738
WNT5B	5.02161	5.34656	5.04315	5.18548	5.05033	4.95476	5.04452	5.22095	5.18096	5.12555	4.98822	5.07351	4.89727	5.03379	5.24882	5.19031	4.956	5.08225	5.0732	5.19612	5.22559	4.75145	5.18706	5.14147	4.89592	5.53394	5.22494	4.85972	5.00077	5.45624	4.97923	4.77274	4.98356	4.92679	5.09717	5.19743	5.21845	5.2793	4.88627	4.98761	4.65719	5.10618	5.08545	5.0999	5.16433	4.86147	5.04662	7.00691	4.99347
MYCL	7.82004	7.84248	7.77768	7.6153	7.43132	7.71364	7.55525	7.12553	7.7849	7.81162	8.04058	8.34722	7.7374	6.98397	7.52395	6.75818	7.31429	8.97304	8.46018	8.14096	7.86806	8.91892	6.94197	7.75306	9.731	6.33404	7.9651	7.25271	7.63148	7.81362	7.47215	9.00879	7.70457	7.62963	7.49328	9.0664	5.90917	7.7715	8.92381	7.46602	6.38714	7.75312	7.67499	8.344	6.60062	6.85745	7.4465	7.21935	8.00653
RIMS4	5.31289	5.68912	5.26542	5.11914	5.37148	5.06554	5.36091	5.30518	5.38255	5.37809	5.00192	5.34581	5.00687	5.32654	5.77864	4.95383	4.98767	5.34313	5.49382	5.4698	5.41172	4.98332	5.22497	4.94387	5.31485	5.27426	5.81695	5.06027	5.11713	5.35066	4.88259	4.80876	4.84297	5.18852	5.28615	5.76146	5.33579	5.38417	4.95607	5.07018	4.76025	5.43593	5.24865	5.07868	5.54433	5.04526	5.30845	5.08695	5.28097
P4HA3	4.42474	4.67678	4.38227	4.44972	4.54779	4.47995	4.54627	4.44509	4.56143	4.53161	4.4154	4.45606	4.37676	4.3869	4.57392	4.63077	4.37634	4.6664	4.66044	4.54312	4.65459	4.32569	4.68842	4.3561	4.49251	4.55355	4.9008	4.49778	4.6309	4.62978	4.31421	4.36797	4.74701	5.73095	4.64226	4.78319	4.66185	4.5053	4.34945	5.27043	4.22404	4.64371	4.98446	4.7313	5.19464	5.45059	4.72545	5.00222	4.39799
CHST3	5.21588	5.23073	5.76795	5.68166	6.14411	5.26088	6.93013	5.94384	4.87085	6.09462	5.2054	5.82562	6.24224	4.8664	5.86854	5.58033	5.67366	6.10081	5.06415	6.66773	5.93717	4.78908	5.8536	5.36789	5.05282	5.16947	5.82445	5.31017	5.01936	5.39869	6.43249	7.27804	5.64762	5.42413	6.05808	6.25881	5.68537	5.69833	5.41973	4.98282	6.27113	5.20431	5.47641	5.17305	5.70399	6.15255	5.38612	4.98842	5.31602
FAM218A	6.26972	5.99027	5.72267	6.0359	5.90901	6.4443	5.7092	5.7346	6.0837	5.98777	6.3174	5.7738	5.74042	5.7661	6.16835	6.04858	6.92669	5.69432	6.61577	5.89138	5.93077	6.43312	5.85743	6.36216	5.42617	5.9875	6.19654	6.20344	5.99795	6.42096	5.77996	6.1757	5.62662	5.77885	5.66551	7.27269	5.78173	5.72979	5.51742	5.74627	5.11462	5.75783	6.15345	5.93078	6.57999	5.80205	5.77775	5.38447	7.10029
PROS1	5.40402	5.5359	6.3521	7.10657	5.39309	6.51355	6.08882	5.32346	5.29633	7.60696	7.26972	6.79026	7.53471	5.84012	5.5945	7.77882	6.03743	9.22984	4.94662	5.56066	5.42456	4.84257	7.34247	5.90866	6.18219	6.8758	8.60587	5.44888	6.09115	5.16748	6.07642	7.33725	8.0556	7.90665	7.16604	5.95565	7.45067	6.64347	6.55919	7.48871	6.69563	8.62937	7.99965	6.97812	6.46478	8.12424	7.54591	9.17975	6.58781
ABLIM3	7.38544	7.73012	8.43032	8.37091	8.47138	9.54735	8.16891	8.68463	8.64042	7.26338	8.48739	8.35344	8.79422	5.9823	8.95514	7.38759	7.83062	8.01493	8.90347	9.07733	7.7781	8.41456	7.85518	6.39301	7.38492	5.22395	6.47043	7.14883	9.42297	9.01457	9.33061	5.45046	6.7974	7.39906	7.03483	7.16642	8.85947	4.6933	6.12109	6.90497	7.8903	9.69305	8.6636	6.47949	7.1819	5.58298	6.56483	5.20811	8.66476
CYP4F22	10.1031	9.8407	9.84919	8.26944	10.4446	9.59994	10.4707	9.12541	10.5908	7.67924	7.58579	10.3655	10.6928	5.17781	8.84059	5.70732	10.6792	10.3844	9.0197	10.3897	10.3838	9.2534	8.0574	8.7536	10.4355	7.44405	7.19139	9.47303	10.5104	6.71634	9.88153	10.3975	9.37033	6.46343	9.08302	8.53384	8.37369	6.02263	7.96784	9.89209	8.76291	10.9403	8.00796	7.52153	5.24612	8.52593	5.17498	4.81108	9.33004
Supplementary Table 10. Microarray expression values of AR and 265 androgen-AR responsive genes (identified in UM-UC-3-AR) in 97 bladder urothelial cell carcinoma patients from the Nijmegen cohort.
[truncated: 48 more columns]

[truncated: 4 more sheets: Suppl_11, Suppl_12, Suppl_13, Suppl_14]
